# Supplementary material for: An investigation into pharmaceutically relevant mutagenicity data and the influence on Ames predictive potential
Source: J Cheminform. 2011 Nov 22;3:51. doi: 10.1186/1758-2946-3-51 (PMC3277490; doi:10.1186/1758-2946-3-51)
Supplement: Additional file 2 — Ames toxicophore queries. Compressed library of Ames toxicophore queries as.mol files. [file 1758-2946-3-51-S2.ZIP]

Archive with 31 entries (31 files):
- AmesQueries/a-b-unsaturated-aldehyde.mol
- AmesQueries/a-b-unsaturated-alkoxy.mol
- AmesQueries/a-b-unsaturated-EsterKetoneAmide.mol
- AmesQueries/aldehyde.mol
- AmesQueries/alkylHalide.mol
- AmesQueries/aromaticAmineAmide_Any.mol
- AmesQueries/aromaticAmineAmide_aryl.mol
- AmesQueries/aromaticNitroso.mol
- AmesQueries/AromaticSulfonamide.mol
- AmesQueries/Azide.mol
- AmesQueries/azo.mol
- AmesQueries/b-propiolactone.mol
- AmesQueries/dialkylaromaticamine.mol
- AmesQueries/Diazo.mol
- AmesQueries/diazoniumAromatic.mol
- AmesQueries/dimethylaromaticamine.mol
- AmesQueries/epoxide.mol
- AmesQueries/freeAromaticamine.mol
- AmesQueries/monomethylAromaticAmine.mol
- AmesQueries/NAcAromaticAmine.mol
- AmesQueries/N-hydroxyl-aromatic_amine.mol
- AmesQueries/nitrile.mol
- AmesQueries/NitroAnyICMStandardized.mol
- AmesQueries/NitroAny.mol
- AmesQueries/NitroAromatic.mol
- AmesQueries/NitrosoAmine.mol
- AmesQueries/N-Nitro.mol
- AmesQueries/succinimide.mol
- AmesQueries/sulfonate.mol
- AmesQueries/SulfurOrNitrogenMustard.mol
- AmesQueries/triazene.mol
