# Supplementary material for: An investigation into pharmaceutically relevant mutagenicity data and the influence on Ames predictive potential
Source: J Cheminform. 2011 Nov 22;3:51. doi: 10.1186/1758-2946-3-51 (PMC3277490; doi:10.1186/1758-2946-3-51)
Supplement: Additional file 2 — Ames toxicophore queries. Compressed library of Ames toxicophore queries as.mol files. [file 1758-2946-3-51-S2.ZIP › AmesQueries/a-b-unsaturated-EsterKetoneAmide.mol]

C3H3OX
  MOLSOFT 11271020072D

  5  4  1  0  0  0  0  0  0  0999 V2000
    0.8366    5.1122    0.0000 C   0  0  0  0  0  0  0  0  0  0  0  0
   -0.3758    5.8122    0.0000 C   0  0  0  0  0  0  0  4  0  0  0  0
    0.8366    3.7122    0.0000 C   0  0  0  0  0  0  0  0  0  0  0  0
   -0.3758    7.2122    0.0000 O   0  0  0  0  0  0  0  0  0  0  0  0
   -1.5883    5.1122    0.0000     0  0  0  0  0  0  0  0  0  0  0  0
  1  2  1  0  0  0  0
  1  3  2  0  0  0  0
  2  4  2  0  0  0  0
  2  5  1  0  0  0  0
M  ALS   5  3 F C   O   N   
M  ZLS   2 [C;R0]
M  ZLS   5 [C,O,N]
M  END
>  <dataSource>
0
>  <table>
smiles_cas_N6512_Hansen
>  <searchType>
sstructure
>  <query>

>  <maxSimDistance>
0.4
>  <maxHits>
10000
>  <keywords>

>  <numMatch>
any
>  <matchStereo>
1
>  <ignoreSalt>
1
>  <excludeList>

>  <resultFields>

>  <destType>
0
>  <destTableName>
result
