# Supplementary material for: An investigation into pharmaceutically relevant mutagenicity data and the influence on Ames predictive potential
Source: J Cheminform. 2011 Nov 22;3:51. doi: 10.1186/1758-2946-3-51 (PMC3277490; doi:10.1186/1758-2946-3-51)
Supplement: Additional file 2 — Ames toxicophore queries. Compressed library of Ames toxicophore queries as.mol files. [file 1758-2946-3-51-S2.ZIP › AmesQueries/AromaticSulfonamide.mol]

C2H7O2S
  MOLSOFT 11271019392D

  6  5  0  0  0  0  0  0  0  0999 V2000
    1.1913    9.0031    0.0000 N   0  0  0  0  0  0  0  0  0  0  0  0
   -0.0212    9.7031    0.0000 S   0  0  0  0  0  0  0  0  0  0  0  0
   -0.0212   11.1031    0.0000 O   0  0  0  0  0  0  0  0  0  0  0  0
   -0.3835    8.3508    0.0000 O   0  0  0  0  0  0  0  0  0  0  0  0
   -1.3735   10.0654    0.0000 C   0  0  0  0  0  0  0  0  0  0  0  0
    1.1913    7.6031    0.0000 C   0  0  0  0  0  0  0  0  0  0  0  0
  1  2  1  0  0  0  0
  2  3  2  0  0  0  0
  2  4  2  0  0  0  0
  2  5  1  0  0  0  0
  1  6  1  0  0  0  0
M  END
>  <dataSource>
0
>  <table>
smiles_cas_N6512_Hansen
>  <searchType>
sstructure
>  <query>

>  <maxSimDistance>
0.4
>  <maxHits>
10000
>  <keywords>

>  <numMatch>
any
>  <matchStereo>
1
>  <ignoreSalt>
1
>  <excludeList>

>  <resultFields>

>  <destType>
0
>  <destTableName>
result
