# Supplementary material for: An investigation into pharmaceutically relevant mutagenicity data and the influence on Ames predictive potential
Source: J Cheminform. 2011 Nov 22;3:51. doi: 10.1186/1758-2946-3-51 (PMC3277490; doi:10.1186/1758-2946-3-51)
Supplement: Additional file 2 — Ames toxicophore queries. Compressed library of Ames toxicophore queries as.mol files. [file 1758-2946-3-51-S2.ZIP › AmesQueries/dialkylaromaticamine.mol]

C5H13N
  MOLSOFT 11271019462D

 10  9  2  0  0  0  0  0  0  0999 V2000
    2.4102    3.3928    0.0000 N   0  0  0  0  0  0  0  0  0  0  0  0
    1.1978    4.0928    0.0000 C   0  0  0  0  0  0  0  0  0  0  0  0
    2.4102    1.9928    0.0000 C   0  0  0  0  0  0  0  0  0  0  0  0
    3.6226    4.0928    0.0000 C   0  0  0  0  0  0  0  0  0  0  0  0
    1.1978    5.4928    0.0000 H   0  0  0  0  0  0  0  0  0  0  0  0
   -0.0147    3.3928    0.0000 H   0  0  0  0  0  0  0  0  0  0  0  0
    4.8351    3.3928    0.0000 H   0  0  0  0  0  0  0  0  0  0  0  0
    4.4749    5.2035    0.0000 H   0  0  0  0  0  0  0  0  0  0  0  0
    2.6327    5.0828    0.0000     0  0  0  0  0  0  0  0  0  0  0  0
    0.0871    4.9451    0.0000     0  0  0  0  0  0  0  0  0  0  0  0
  1  2  1  0  0  0  0
  1  3  1  0  0  0  0
  4  1  1  0  0  0  0
  2  5  1  0  0  0  0
  2  6  1  0  0  0  0
  4  7  1  0  0  0  0
  4  8  1  0  0  0  0
  4  9  1  0  0  0  0
  2 10  1  0  0  0  0
M  ALS   9  2 F C   H   
M  ALS  10  2 F C   H   
M  ZLS   9 [C,H]
M  ZLS  10 [C,H]
M  END
>  <dataSource>
0
>  <table>
smiles_cas_N6512_Hansen
>  <searchType>
sstructure
>  <query>

>  <maxSimDistance>
0.4
>  <maxHits>
10000
>  <keywords>

>  <numMatch>
any
>  <matchStereo>
1
>  <ignoreSalt>
1
>  <excludeList>

>  <resultFields>

>  <destType>
0
>  <destTableName>
result
