# Supplementary material for: An investigation into pharmaceutically relevant mutagenicity data and the influence on Ames predictive potential
Source: J Cheminform. 2011 Nov 22;3:51. doi: 10.1186/1758-2946-3-51 (PMC3277490; doi:10.1186/1758-2946-3-51)
Supplement: Additional file 2 — Ames toxicophore queries. Compressed library of Ames toxicophore queries as.mol files. [file 1758-2946-3-51-S2.ZIP › AmesQueries/NitroAny.mol]

  -ISIS-  11301017462D

  4  3  0  0  0  0  0  0  0  0999 V2000
    6.7450   -1.8029    0.0000 N   0  3  0  0  0  0  0  0  0  0  0  0
    7.4595   -1.3904    0.0000 O   0  5  0  0  0  0  0  0  0  0  0  0
    6.0321   -1.3913    0.0000 O   0  0  0  0  0  0  0  0  0  0  0  0
    6.7450   -2.6262    0.0000 C   0  0  0  0  0  0  0  0  0  0  0  0
  1  2  1  0  0  0  0
  1  3  2  0  0  0  0
  1  4  1  0  0  0  0
M  CHG  2   1   1   2  -1
M  END
