# Supplementary material for: An investigation into pharmaceutically relevant mutagenicity data and the influence on Ames predictive potential
Source: J Cheminform. 2011 Nov 22;3:51. doi: 10.1186/1758-2946-3-51 (PMC3277490; doi:10.1186/1758-2946-3-51)
Supplement: Additional file 2 — Ames toxicophore queries. Compressed library of Ames toxicophore queries as.mol files. [file 1758-2946-3-51-S2.ZIP › AmesQueries/SulfurOrNitrogenMustard.mol]

C2H4X2
  MOLSOFT 11271020522D

  4  3  2  0  0  0  0  0  0  0999 V2000
    6.0626    4.9590    0.0000 C   0  0  0  0  0  0  0  0  0  0  0  0
    4.8502    5.6590    0.0000 C   0  0  0  0  0  0  0  0  0  0  0  0
    6.0626    3.5590    0.0000     0  0  0  0  0  0  0  0  0  0  0  0
    4.8502    7.0590    0.0000     0  0  0  0  0  0  0  0  0  0  0  0
  1  2  1  0  0  0  0
  1  3  1  0  0  0  0
  2  4  1  0  0  0  0
M  ALS   3  2 F S   N   
M  ALS   4  3 F Cl  Br  I   
M  ZLS   3 [S,N]
M  ZLS   4 [Cl,Br,I]
M  END
>  <dataSource>
0
>  <table>
smiles_cas_N6512_Hansen
>  <searchType>
sstructure
>  <query>

>  <maxSimDistance>
0.4
>  <maxHits>
10000
>  <keywords>

>  <numMatch>
any
>  <matchStereo>
1
>  <ignoreSalt>
1
>  <excludeList>

>  <resultFields>

>  <destType>
0
>  <destTableName>
result
