# Supplementary material for: An investigation into pharmaceutically relevant mutagenicity data and the influence on Ames predictive potential
Source: J Cheminform. 2011 Nov 22;3:51. doi: 10.1186/1758-2946-3-51 (PMC3277490; doi:10.1186/1758-2946-3-51)
Supplement: Additional file 3 — Public structures used in the research. SDF file with 6812 structures and data in public sets B, D, E, and F of the paper. Fields BrambillaMarketedDrug, Hansen, and Kazius indicate which set the structure is in and if this is 1, the corresponding fields BrambillaExpAmes, HansenExpAmes, or KaziusExpAmes respectively will indicate the Ames result for that set. Sets D, E, and F are unfiltered, all-substructure sets: Set D is from Hansen et al.,[38] Set E is the marketed drug set taken from Brambilla et al. [44], and Set F is from Kazius et al.[21] Set B is an aryl amine set which includes the union of Set D and F filtered by the aryl amine substructure. Other fields are results of counting the query substructures in Additional file 1. [file 1758-2946-3-51-S3.SDF]

Molecule624
  MOLSOFT 08121118112D

 19 21  0  0  0  0  0  0  0  0999 V2000
   -3.6486    1.3517    0.0000 N   0  0  0
   -2.6111    0.7486    0.0000 C   0  0  0
   -2.6111   -0.7486    0.0000 N   0  0  0
   -1.2964   -1.4973    0.0000 C   0  0  0
   -1.2928   -2.6973    0.0000 N   0  0  0
    0.0000   -0.7486    0.0000 C   0  0  0
    1.2964   -1.4973    0.0000 N   0  0  0
    2.5929   -0.7486    0.0000 C   0  0  0
    2.5929    0.7486    0.0000 C   0  0  0
    3.6321    1.3486    0.0000 N   0  0  0
    1.2964    1.4973    0.0000 N   0  0  0
    0.0000    0.7486    0.0000 C   0  0  0
   -1.2964    1.4973    0.0000 N   0  0  0
    3.8926   -1.4990    0.0000 C   0  0  0
    5.1929   -0.7510    0.0000 C   0  0  0
    6.4908   -1.5029    0.0000 C   0  0  0
    6.4885   -3.0029    0.0000 C   0  0  0
    5.1883   -3.7510    0.0000 C   0  0  0
    3.8904   -2.9990    0.0000 C   0  0  0
  1  2  1
  2  3  2
  3  4  1
  4  5  1
  4  6  2
  6  7  1
  7  8  2
  8  9  1
  9 10  1
  9 11  2
 11 12  1
  6 12  1
 12 13  2
  2 13  1
  8 14  1
 14 15  2
 15 16  1
 16 17  2
 17 18  1
 18 19  2
 14 19  1
M  END
> <Name>
Molecule624

> <AcidHalide_Count>
0

> <AliphaticHydroxylAmine_Count>
0

> <AlkylNitrite_Count>
0

> <ArNHMe_Count>
0

> <ArNMe2_Count>
0

> <ArN_CH2_2min_Count>
0

> <AromaticHydroxylAmine_Count>
0

> <AromaticSulfonamide_Count>
0

> <ArylAmineAmide_Count>
0

> <BayregionPAH_Count>
0

> <BrambillaExpAmes>
0

> <BrambillaIndex>
107

> <BrambillaMarketedDrug>
1

> <Hansen>
1

> <HansenExpAmes>
0

> <HansenIndex>
627

> <Kazius>
1

> <KaziusExpAmes>
0

> <KaziusIndex>
36

> <KregionPAH_Count>
0

> <Molecular_Weight>
253.26264

> <N_nitro_Count>
0

> <Nitrosoamine_Count>
0

> <Polyaromatic_Count>
0

> <SulfurNitrogenMustard_Count>
0

> <UnsubstitutedNbondedtoheteroatom_Count>
0

> <a_b_unsaturated_aldehyde_Count>
0

> <aldehyde_Count>
0

> <aliphaticHalide_Count>
0

> <aromaticNitroso_Count>
0

> <arylAmine_Count>
3

> <azide_Count>
0

> <aziridine_Count>
0

> <azoaromatic_Count>
0

> <diazo_Count>
0

> <epoxide_Count>
0

> <nitrile_Count>
0

> <nitroaromatic_Count>
0

> <triazene_Count>
0

$$$$
Molecule1046
  MOLSOFT 08121118112D

 15 15  0  0  0  0  0  0  0  0999 V2000
    5.2024   -2.6932    0.0000 N   0  0  0
    5.2003   -1.4932    0.0000 C   0  0  0
    6.2387   -0.8917    0.0000 N   0  0  0
    3.8990   -0.7455    0.0000 N   0  0  0
    2.6003   -1.4977    0.0000 C   0  0  0
    2.6024   -2.6977    0.0000 O   0  0  0
    1.2990   -0.7500    0.0000 C   0  0  0
    1.2990    0.7500    0.0000 N   0  0  0
    0.0000    1.5000    0.0000 C   0  0  0
    0.0000    2.7000    0.0000 Cl  0  0  0
   -1.2990    0.7500    0.0000 C   0  0  0
   -2.3383    1.3500    0.0000 N   0  0  0
   -1.2990   -0.7500    0.0000 N   0  0  0
    0.0000   -1.5000    0.0000 C   0  0  0
    0.0000   -2.7000    0.0000 N   0  0  0
  1  2  2  3
  2  3  1
  2  4  1
  4  5  1
  5  6  2
  5  7  1
  7  8  2
  8  9  1
  9 10  1
  9 11  2
 11 12  1
 11 13  1
 13 14  2
  7 14  1
 14 15  1
M  END
> <Name>
Molecule1046

> <AcidHalide_Count>
0

> <AliphaticHydroxylAmine_Count>
0

> <AlkylNitrite_Count>
0

> <ArNHMe_Count>
0

> <ArNMe2_Count>
0

> <ArN_CH2_2min_Count>
0

> <AromaticHydroxylAmine_Count>
0

> <AromaticSulfonamide_Count>
0

> <ArylAmineAmide_Count>
0

> <BayregionPAH_Count>
0

> <BrambillaExpAmes>
1

> <BrambillaIndex>
344

> <BrambillaMarketedDrug>
1

> <Hansen>
1

> <HansenExpAmes>
1

> <HansenIndex>
1055

> <Kazius>
1

> <KaziusExpAmes>
1

> <KaziusIndex>
3426

> <KregionPAH_Count>
0

> <Molecular_Weight>
229.62702

> <N_nitro_Count>
0

> <Nitrosoamine_Count>
0

> <Polyaromatic_Count>
0

> <SulfurNitrogenMustard_Count>
0

> <UnsubstitutedNbondedtoheteroatom_Count>
0

> <a_b_unsaturated_aldehyde_Count>
0

> <aldehyde_Count>
0

> <aliphaticHalide_Count>
0

> <aromaticNitroso_Count>
0

> <arylAmine_Count>
2

> <azide_Count>
0

> <aziridine_Count>
0

> <azoaromatic_Count>
0

> <diazo_Count>
0

> <epoxide_Count>
0

> <nitrile_Count>
0

> <nitroaromatic_Count>
0

> <triazene_Count>
0

$$$$
Molecule24
  MOLSOFT 08121118112D

 14 15  0  0  0  0  0  0  0  0999 V2000
   -2.3272    3.6028    0.0000 N   0  0  0
   -1.2907    2.9981    0.0000 N   0  0  0
   -1.2964    1.4973    0.0000 C   0  0  0
   -2.6111    0.7486    0.0000 N   0  0  0
   -2.6111   -0.7486    0.0000 N   0  0  0
   -1.2964   -1.4973    0.0000 C   0  0  0
   -1.2907   -2.9981    0.0000 N   0  0  0
   -2.3272   -3.6028    0.0000 N   0  0  0
    0.0000   -0.7486    0.0000 C   0  0  0
    1.2964   -1.4973    0.0000 C   0  0  0
    2.5929   -0.7486    0.0000 C   0  0  0
    2.5929    0.7486    0.0000 C   0  0  0
    1.2964    1.4973    0.0000 C   0  0  0
    0.0000    0.7486    0.0000 C   0  0  0
  1  2  1
  2  3  1
  3  4  2
  4  5  1
  5  6  2
  6  7  1
  7  8  1
  6  9  1
  9 10  2
 10 11  1
 11 12  2
 12 13  1
 13 14  2
  3 14  1
  9 14  1
M  END
> <Name>
Molecule24

> <AcidHalide_Count>
0

> <AliphaticHydroxylAmine_Count>
0

> <AlkylNitrite_Count>
0

> <ArNHMe_Count>
0

> <ArNMe2_Count>
0

> <ArN_CH2_2min_Count>
0

> <AromaticHydroxylAmine_Count>
0

> <AromaticSulfonamide_Count>
0

> <ArylAmineAmide_Count>
0

> <BayregionPAH_Count>
0

> <BrambillaExpAmes>
1

> <BrambillaIndex>
342

> <BrambillaMarketedDrug>
1

> <Hansen>
1

> <HansenExpAmes>
1

> <HansenIndex>
23

> <Kazius>
1

> <KaziusExpAmes>
1
1

> <KaziusIndex>
76
3752

> <KregionPAH_Count>
0

> <Molecular_Weight>
190.2052

> <N_nitro_Count>
0

> <Nitrosoamine_Count>
0

> <Polyaromatic_Count>
0

> <SulfurNitrogenMustard_Count>
0

> <UnsubstitutedNbondedtoheteroatom_Count>
2

> <a_b_unsaturated_aldehyde_Count>
0

> <aldehyde_Count>
0

> <aliphaticHalide_Count>
0

> <aromaticNitroso_Count>
0

> <arylAmine_Count>
0

> <azide_Count>
0

> <aziridine_Count>
0

> <azoaromatic_Count>
0

> <diazo_Count>
0

> <epoxide_Count>
0

> <nitrile_Count>
0

> <nitroaromatic_Count>
0

> <triazene_Count>
0

$$$$
Molecule129
  MOLSOFT 08121118112D

 32 36  0  0  0  0  0  0  0  0999 V2000
    9.2562   -0.5823    0.0000 C   0  0  0
    8.5716    0.4033    0.0000 N   0  0  0
    7.0761    0.2776    0.0000 C   0  0  0
    6.4347   -1.0784    0.0000 C   0  0  0
    4.9397   -1.2009    0.0000 C   0  0  0
    4.0896    0.0290    0.0000 N   0  0  0
    4.7275    1.3885    0.0000 C   0  0  0
    6.2225    1.5111    0.0000 C   0  0  0
    2.5889    0.0182    0.0000 C   0  0  0
    1.7138    1.2033    0.0000 N   0  0  0
    0.2917    0.7475    0.0000 C   0  0  0
   -1.0028    1.5132    0.0000 C   0  0  0
   -2.3155    0.7475    0.0000 C   0  0  0
   -2.3155   -0.7475    0.0000 C   0  0  0
   -1.0028   -1.5132    0.0000 C   0  0  0
    0.2917   -0.7475    0.0000 C   0  0  0
    1.7138   -1.2033    0.0000 N   0  0  0
    2.1855   -2.6254    0.0000 C   0  0  0
    3.6552   -2.9294    0.0000 C   0  0  0
    4.1295   -4.3524    0.0000 C   0  0  0
    5.5991   -4.6533    0.0000 C   0  0  0
    6.5944   -3.5310    0.0000 C   0  0  0
    7.7700   -3.7717    0.0000 F   0  0  0
    6.1201   -2.1080    0.0000 C   0  0  0
    4.6506   -1.8071    0.0000 C   0  0  0
    9.2114    1.7609    0.0000 C   0  0  0
   10.7060    1.8887    0.0000 N   0  0  0
   11.3427    3.2468    0.0000 C   0  0  0
   10.4848    4.4773    0.0000 C   0  0  0
    8.9903    4.3496    0.0000 C   0  0  0
    8.3040    5.3340    0.0000 O   0  0  0
    8.3536    2.9915    0.0000 N   0  0  0
  1  2  1
  2  3  1
  3  4  1
  4  5  1
  5  6  1
  6  7  1
  7  8  1
  3  8  1
  6  9  1
  9 10  2
 10 11  1
 11 12  2
 12 13  1
 13 14  2
 14 15  1
 15 16  2
 11 16  1
 16 17  1
  9 17  1
 17 18  1
 18 19  1
 19 20  2
 20 21  1
 21 22  2
 22 23  1
 22 24  1
 24 25  2
 19 25  1
  2 26  1
 26 27  2
 27 28  1
 28 29  2
 29 30  1
 30 31  1
 30 32  2
 26 32  1
M  END
> <Name>
Molecule129

> <AcidHalide_Count>
0

> <AliphaticHydroxylAmine_Count>
0

> <AlkylNitrite_Count>
0

> <ArNHMe_Count>
0

> <ArNMe2_Count>
1

> <ArN_CH2_2min_Count>
1

> <AromaticHydroxylAmine_Count>
0

> <AromaticSulfonamide_Count>
0

> <ArylAmineAmide_Count>
0

> <BayregionPAH_Count>
0

> <BrambillaExpAmes>
0

> <BrambillaIndex>
284

> <BrambillaMarketedDrug>
1

> <Hansen>
1

> <HansenExpAmes>
0

> <HansenIndex>
128

> <Kazius>
1

> <KaziusExpAmes>
0

> <KaziusIndex>
3011

> <KregionPAH_Count>
0

> <Molecular_Weight>
432.4933

> <N_nitro_Count>
0

> <Nitrosoamine_Count>
0

> <Polyaromatic_Count>
0

> <SulfurNitrogenMustard_Count>
0

> <UnsubstitutedNbondedtoheteroatom_Count>
0

> <a_b_unsaturated_aldehyde_Count>
0

> <aldehyde_Count>
0

> <aliphaticHalide_Count>
0

> <aromaticNitroso_Count>
0

> <arylAmine_Count>
0

> <azide_Count>
0

> <aziridine_Count>
0

> <azoaromatic_Count>
0

> <diazo_Count>
0

> <epoxide_Count>
0

> <nitrile_Count>
0

> <nitroaromatic_Count>
0

> <triazene_Count>
0

$$$$
Molecule251
  MOLSOFT 08121118112D

 23 26  0  0  0  0  0  0  0  0999 V2000
   -0.2950    1.6342    0.0000 C   0  0  0
    0.7456    1.0365    0.0000 C   0  0  0
    2.0440    1.7885    0.0000 C   0  0  3
    0.8030    2.5185    0.0000 C   0  0  0
   -0.4562    1.7885    0.0000 C   0  0  0
   -0.4380    0.3285    0.0000 C   0  0  3
    0.8030   -0.3650    0.0000 C   0  0  3
    0.8212   -1.8067    0.0000 C   0  0  0
   -0.4197   -2.5550    0.0000 C   0  0  0
   -1.6790   -1.8250    0.0000 C   0  0  0
   -2.9382   -2.5732    0.0000 C   0  0  0
   -4.1792   -1.8432    0.0000 C   0  0  0
   -5.2209   -2.4390    0.0000 O   0  0  0
   -4.1792   -0.4015    0.0000 C   0  0  0
   -2.9565    0.3102    0.0000 C   0  0  0
   -1.6790   -0.3832    0.0000 C   0  0  3
    2.0440    0.3467    0.0000 C   0  0  3
    4.5625    0.3285    0.0000 C   0  0  0
    4.5625    1.8067    0.0000 C   0  0  0
    3.3032    2.5367    0.0000 C   0  0  3
    2.2475    3.1071    0.0000 O   0  0  0
    4.5984    3.2544    0.0000 C   0  0  0
    5.6339    3.8610    0.0000 C   0  0  0
  1  2  1
  3  2  1
  3  4  1
  4  5  1
  6  5  1
  6  7  1
  7  8  1
  8  9  1
  9 10  1
 10 11  2
 11 12  1
 12 13  2
 12 14  1
 14 15  1
 16 15  1
  6 16  1
 16 10  1
  7 17  1
  3 17  1
 17 18  1
 18 19  1
 20 19  1
  3 20  1
 20 21  1
 20 22  1
 22 23  3
M  END
> <Name>
Molecule251

> <AcidHalide_Count>
0

> <AliphaticHydroxylAmine_Count>
0

> <AlkylNitrite_Count>
0

> <ArNHMe_Count>
0

> <ArNMe2_Count>
0

> <ArN_CH2_2min_Count>
0

> <AromaticHydroxylAmine_Count>
0

> <AromaticSulfonamide_Count>
0

> <ArylAmineAmide_Count>
0

> <BayregionPAH_Count>
0

> <BrambillaExpAmes>
0

> <BrambillaIndex>
170

> <BrambillaMarketedDrug>
1

> <Hansen>
1

> <HansenExpAmes>
0

> <HansenIndex>
251

> <Kazius>
1

> <KaziusExpAmes>
0

> <KaziusIndex>
1439

> <KregionPAH_Count>
0

> <Molecular_Weight>
312.44582

> <N_nitro_Count>
0

> <Nitrosoamine_Count>
0

> <Polyaromatic_Count>
0

> <SulfurNitrogenMustard_Count>
0

> <UnsubstitutedNbondedtoheteroatom_Count>
0

> <a_b_unsaturated_aldehyde_Count>
0

> <aldehyde_Count>
0

> <aliphaticHalide_Count>
0

> <aromaticNitroso_Count>
0

> <arylAmine_Count>
0

> <azide_Count>
0

> <aziridine_Count>
0

> <azoaromatic_Count>
0

> <diazo_Count>
0

> <epoxide_Count>
0

> <nitrile_Count>
1

> <nitroaromatic_Count>
0

> <triazene_Count>
0

$$$$
Molecule322
  MOLSOFT 08121118112D

 21 25  0  0  0  0  0  0  0  0999 V2000
    4.7404   -1.7060    0.0000 C   0  0  0
    3.5600   -1.4900    0.0000 N   0  0  0
    1.9400   -2.3100    0.0000 C   0  0  0
    0.0000   -1.7400    0.0000 C   0  0  0
    0.0000   -0.2800    0.0000 C   0  0  3
   -1.3100   -0.8300    0.0000 C   0  0  3
   -2.2900    0.3800    0.0000 O   0  0  0
   -1.3700    1.6100    0.0000 C   0  0  0
   -1.5700    3.1700    0.0000 C   0  0  0
   -2.6775    3.6321    0.0000 O   0  0  0
   -0.3000    4.0900    0.0000 C   0  0  0
    1.0900    3.4300    0.0000 C   0  0  0
    1.1900    1.8600    0.0000 C   0  0  0
    2.5400    1.1200    0.0000 C   0  0  0
    2.5400   -0.4100    0.0000 C   0  0  3
    1.2200   -1.1000    0.0000 C   0  0  3
    1.1300   -2.6500    0.0000 C   0  0  0
   -0.2600   -3.3200    0.0000 C   0  0  0
   -1.5100   -2.3700    0.0000 C   0  0  3
   -2.6138   -2.8408    0.0000 O   0  0  0
    0.0000    1.0500    0.0000 C   0  0  0
  1  2  1
  2  3  1
  3  4  1
  5  4  1
  5  6  1
  6  7  1
  7  8  1
  8  9  2
  9 10  1
  9 11  1
 11 12  2
 12 13  1
 13 14  1
 15 14  1
 15  2  1
 15 16  1
  5 16  1
 16 17  1
 17 18  2
 19 18  1
  6 19  1
 19 20  1
 13 21  2
  5 21  1
  8 21  1
M  END
> <Name>
Molecule322

> <AcidHalide_Count>
0

> <AliphaticHydroxylAmine_Count>
0

> <AlkylNitrite_Count>
0

> <ArNHMe_Count>
0

> <ArNMe2_Count>
0

> <ArN_CH2_2min_Count>
0

> <AromaticHydroxylAmine_Count>
0

> <AromaticSulfonamide_Count>
0

> <ArylAmineAmide_Count>
0

> <BayregionPAH_Count>
0

> <BrambillaExpAmes>
1

> <BrambillaIndex>
370

> <BrambillaMarketedDrug>
1

> <Hansen>
1

> <HansenExpAmes>
0

> <HansenIndex>
323

> <Kazius>
1

> <KaziusExpAmes>
0

> <KaziusIndex>
2583

> <KregionPAH_Count>
0

> <Molecular_Weight>
285.33766

> <N_nitro_Count>
0

> <Nitrosoamine_Count>
0

> <Polyaromatic_Count>
0

> <SulfurNitrogenMustard_Count>
0

> <UnsubstitutedNbondedtoheteroatom_Count>
0

> <a_b_unsaturated_aldehyde_Count>
0

> <aldehyde_Count>
0

> <aliphaticHalide_Count>
0

> <aromaticNitroso_Count>
0

> <arylAmine_Count>
0

> <azide_Count>
0

> <aziridine_Count>
0

> <azoaromatic_Count>
0

> <diazo_Count>
0

> <epoxide_Count>
0

> <nitrile_Count>
0

> <nitroaromatic_Count>
0

> <triazene_Count>
0

$$$$
Molecule370
  MOLSOFT 08121118112D

  9  9  0  0  0  0  0  0  0  0999 V2000
    3.6375   -0.9049    0.0000 N   0  0  0
    2.5973   -1.5031    0.0000 C   0  0  0
    2.5956   -2.7031    0.0000 O   0  0  0
    1.2990   -0.7500    0.0000 C   0  0  0
    1.2990    0.7500    0.0000 C   0  0  0
    0.0000    1.5000    0.0000 N   0  0  0
   -1.2990    0.7500    0.0000 C   0  0  0
   -1.2990   -0.7500    0.0000 C   0  0  0
    0.0000   -1.5000    0.0000 N   0  0  0
  1  2  1
  2  3  2
  2  4  1
  4  5  2
  5  6  1
  6  7  2
  7  8  1
  8  9  2
  4  9  1
M  END
> <Name>
Molecule370

> <AcidHalide_Count>
0

> <AliphaticHydroxylAmine_Count>
0

> <AlkylNitrite_Count>
0

> <ArNHMe_Count>
0

> <ArNMe2_Count>
0

> <ArN_CH2_2min_Count>
0

> <AromaticHydroxylAmine_Count>
0

> <AromaticSulfonamide_Count>
0

> <ArylAmineAmide_Count>
0

> <BayregionPAH_Count>
0

> <BrambillaExpAmes>
0

> <BrambillaIndex>
5

> <BrambillaMarketedDrug>
1

> <Hansen>
1

> <HansenExpAmes>
0

> <HansenIndex>
371

> <Kazius>
1

> <KaziusExpAmes>
0

> <KaziusIndex>
431

> <KregionPAH_Count>
0

> <Molecular_Weight>
123.1127

> <N_nitro_Count>
0

> <Nitrosoamine_Count>
0

> <Polyaromatic_Count>
0

> <SulfurNitrogenMustard_Count>
0

> <UnsubstitutedNbondedtoheteroatom_Count>
0

> <a_b_unsaturated_aldehyde_Count>
0

> <aldehyde_Count>
0

> <aliphaticHalide_Count>
0

> <aromaticNitroso_Count>
0

> <arylAmine_Count>
0

> <azide_Count>
0

> <aziridine_Count>
0

> <azoaromatic_Count>
0

> <diazo_Count>
0

> <epoxide_Count>
0

> <nitrile_Count>
0

> <nitroaromatic_Count>
0

> <triazene_Count>
0

$$$$
Molecule415
  MOLSOFT 08121118112D

 28 30  0  0  0  0  0  0  0  0999 V2000
    2.6024   -2.6977    0.0000 O   0  0  0
    2.6003   -1.4977    0.0000 C   0  0  0
    3.6387   -0.8963    0.0000 O   0  0  0
    1.2990   -0.7500    0.0000 C   0  0  0
    1.2990    0.7500    0.0000 C   0  0  0
    0.0000    1.5000    0.0000 C   0  0  0
   -1.2990    0.7500    0.0000 C   0  0  0
   -1.2990   -0.7500    0.0000 C   0  0  0
    0.0000   -1.5000    0.0000 C   0  0  0
    0.0000   -2.7000    0.0000 O   0  0  0
   -0.0031    3.0008    0.0000 N   0  0  0
   -1.3039    3.7494    0.0000 N   0  0  0
   -1.3070    5.2502    0.0000 C   0  0  0
   -2.6061    6.0003    0.0000 C   0  0  0
   -2.6061    7.5003    0.0000 C   0  0  0
   -1.3071    8.2503    0.0000 C   0  0  0
   -0.0080    7.5003    0.0000 C   0  0  0
   -0.0080    6.0003    0.0000 C   0  0  0
   -1.3071    9.7511    0.0000 S   0  0  0
   -0.2677   10.3508    0.0000 O   0  0  0
   -1.3066   10.9511    0.0000 O   0  0  0
   -2.6064   10.5023    0.0000 N   0  0  0
   -2.6065   12.0032    0.0000 C   0  0  0
   -3.9040   12.7559    0.0000 C   0  0  0
   -3.9010   14.2558    0.0000 C   0  0  0
   -2.6004   15.0032    0.0000 C   0  0  0
   -1.3029   14.2506    0.0000 C   0  0  0
   -1.3059   12.7506    0.0000 N   0  0  0
  1  2  1
  2  3  2
  2  4  1
  4  5  2
  5  6  1
  6  7  2
  7  8  1
  8  9  2
  4  9  1
  9 10  1
  6 11  1
 11 12  2
 12 13  1
 13 14  2
 14 15  1
 15 16  2
 16 17  1
 17 18  2
 13 18  1
 16 19  1
 19 20  2
 19 21  2
 19 22  1
 22 23  1
 23 24  2
 24 25  1
 25 26  2
 26 27  1
 27 28  2
 23 28  1
M  END
> <Name>
Molecule415

> <AcidHalide_Count>
0

> <AliphaticHydroxylAmine_Count>
0

> <AlkylNitrite_Count>
0

> <ArNHMe_Count>
0

> <ArNMe2_Count>
0

> <ArN_CH2_2min_Count>
0

> <AromaticHydroxylAmine_Count>
0

> <AromaticSulfonamide_Count>
1

> <ArylAmineAmide_Count>
0

> <BayregionPAH_Count>
0

> <BrambillaExpAmes>
0

> <BrambillaIndex>
250

> <BrambillaMarketedDrug>
1

> <Hansen>
1

> <HansenExpAmes>
0

> <HansenIndex>
416

> <Kazius>
1

> <KaziusExpAmes>
0

> <KaziusIndex>
2563

> <KregionPAH_Count>
0

> <Molecular_Weight>
398.39256

> <N_nitro_Count>
0

> <Nitrosoamine_Count>
0

> <Polyaromatic_Count>
0

> <SulfurNitrogenMustard_Count>
0

> <UnsubstitutedNbondedtoheteroatom_Count>
0

> <a_b_unsaturated_aldehyde_Count>
0

> <aldehyde_Count>
0

> <aliphaticHalide_Count>
0

> <aromaticNitroso_Count>
0

> <arylAmine_Count>
0

> <azide_Count>
0

> <aziridine_Count>
0

> <azoaromatic_Count>
1

> <diazo_Count>
0

> <epoxide_Count>
0

> <nitrile_Count>
0

> <nitroaromatic_Count>
0

> <triazene_Count>
0

$$$$
Molecule446
  MOLSOFT 08121118112D

 23 24  0  0  0  0  0  0  0  0999 V2000
    1.5548   -3.6021    0.0000 C   0  0  0
    2.5951   -3.0039    0.0000 C   0  0  0
    3.6331   -3.6060    0.0000 O   0  0  0
    2.5973   -1.5031    0.0000 N   0  0  0
    1.2990   -0.7500    0.0000 C   0  0  0
    1.2990    0.7500    0.0000 C   0  0  0
    0.0000    1.5000    0.0000 C   0  0  0
   -1.2990    0.7500    0.0000 C   0  0  0
   -2.6003    1.4977    0.0000 O   0  0  0
   -3.8990    0.7455    0.0000 C   0  0  0
   -3.8969   -0.4545    0.0000 O   0  0  0
   -5.2003    1.4932    0.0000 C   0  0  0
   -5.2004    2.9933    0.0000 C   0  0  0
   -6.4995    3.7432    0.0000 C   0  0  0
   -7.7985    2.9932    0.0000 C   0  0  0
   -7.7985    1.4932    0.0000 C   0  0  0
   -6.4994    0.7432    0.0000 C   0  0  0
   -6.5025   -0.7576    0.0000 O   0  0  0
   -7.8033   -1.5062    0.0000 C   0  0  0
   -7.8058   -2.7062    0.0000 O   0  0  0
   -8.8415   -0.9044    0.0000 C   0  0  0
   -1.2990   -0.7500    0.0000 C   0  0  0
    0.0000   -1.5000    0.0000 C   0  0  0
  1  2  1
  2  3  2
  2  4  1
  4  5  1
  5  6  2
  6  7  1
  7  8  2
  8  9  1
  9 10  1
 10 11  2
 10 12  1
 12 13  2
 13 14  1
 14 15  2
 15 16  1
 16 17  2
 12 17  1
 17 18  1
 18 19  1
 19 20  2
 19 21  1
  8 22  1
 22 23  2
  5 23  1
M  END
> <Name>
Molecule446

> <AcidHalide_Count>
0

> <AliphaticHydroxylAmine_Count>
0

> <AlkylNitrite_Count>
0

> <ArNHMe_Count>
0

> <ArNMe2_Count>
0

> <ArN_CH2_2min_Count>
0

> <AromaticHydroxylAmine_Count>
0

> <AromaticSulfonamide_Count>
0

> <ArylAmineAmide_Count>
1

> <BayregionPAH_Count>
0

> <BrambillaExpAmes>
0

> <BrambillaIndex>
168

> <BrambillaMarketedDrug>
1

> <Hansen>
1

> <HansenExpAmes>
0

> <HansenIndex>
447

> <Kazius>
1

> <KaziusExpAmes>
0

> <KaziusIndex>
2192

> <KregionPAH_Count>
0

> <Molecular_Weight>
313.3047

> <N_nitro_Count>
0

> <Nitrosoamine_Count>
0

> <Polyaromatic_Count>
0

> <SulfurNitrogenMustard_Count>
0

> <UnsubstitutedNbondedtoheteroatom_Count>
0

> <a_b_unsaturated_aldehyde_Count>
0

> <aldehyde_Count>
0

> <aliphaticHalide_Count>
0

> <aromaticNitroso_Count>
0

> <arylAmine_Count>
0

> <azide_Count>
0

> <aziridine_Count>
0

> <azoaromatic_Count>
0

> <diazo_Count>
0

> <epoxide_Count>
0

> <nitrile_Count>
0

> <nitroaromatic_Count>
0

> <triazene_Count>
0

$$$$
Molecule564
  MOLSOFT 08121118112D

 43 50  0  0  0  0  0  0  0  0999 V2000
   -3.0612    3.3275    0.0000 C   0  0  0
   -3.0570    2.1275    0.0000 N   0  0  0
   -4.3376    1.3839    0.0000 C   0  0  0
   -4.3376    0.0000    0.0000 C   0  0  3
   -3.0570   -0.8262    0.0000 C   0  0  0
   -1.7557    0.0000    0.0000 C   0  0  0
   -1.7557    1.3839    0.0000 C   0  0  3
   -0.4751    2.1275    0.0000 C   0  0  0
    0.7849    1.3839    0.0000 C   0  0  0
    2.1895    1.8383    0.0000 C   0  0  0
    3.0570    0.6403    0.0000 N   0  0  0
    2.1895   -0.5370    0.0000 C   0  0  0
    2.4993   -1.9623    0.0000 C   0  0  0
    0.8262   -3.0570    0.0000 C   0  0  0
   -0.4338   -2.3134    0.0000 C   0  0  0
   -0.4751   -0.8262    0.0000 C   0  0  0
    0.8056    0.0000    0.0000 C   0  0  0
   -5.6744   -0.6846    0.0000 C   0  0  0
   -6.6816   -0.0323    0.0000 O   0  0  0
   -5.7516   -2.1835    0.0000 N   0  0  0
   -7.0877   -2.8669    0.0000 C   0  0  3
   -7.1491   -4.0653    0.0000 C   0  0  0
   -7.1139   -1.4111    0.0000 O   0  0  0
   -8.5564   -1.1105    0.0000 C   0  0  3
   -7.8393   -0.1484    0.0000 O   0  0  0
   -9.3016    0.2695    0.0000 C   0  0  3
   -8.7720    1.6599    0.0000 C   0  0  0
   -9.9685    2.6205    0.0000 C   0  0  0
  -11.2078    1.8008    0.0000 C   0  0  0
  -10.7962    0.3411    0.0000 N   0  0  0
  -11.5966   -0.9195    0.0000 C   0  0  0
  -12.7962   -0.8853    0.0000 O   0  0  0
  -10.8111   -2.3279    0.0000 C   0  0  3
  -11.5243   -3.6474    0.0000 C   0  0  0
  -13.0245   -3.6914    0.0000 C   0  0  0
  -13.7394   -5.0100    0.0000 C   0  0  0
  -15.2389   -5.0503    0.0000 C   0  0  0
  -16.0235   -3.7719    0.0000 C   0  0  0
  -15.3086   -2.4532    0.0000 C   0  0  0
  -13.8092   -2.4129    0.0000 C   0  0  0
   -9.3495   -2.2918    0.0000 N   0  0  0
   -8.4042   -3.4382    0.0000 C   0  0  0
   -8.6846   -4.6050    0.0000 O   0  0  0
  1  2  1
  2  3  1
  4  3  1
  4  5  1
  5  6  2
  7  6  1
  7  2  1
  7  8  1
  8  9  1
  9 10  2
 10 11  1
 11 12  1
 12 13  2
 13 14  1
 14 15  2
 15 16  1
  6 16  1
 16 17  2
  9 17  1
 12 17  1
  4 18  1
 18 19  2
 18 20  1
 21 20  1
 21 22  1
 21 23  1
 24 23  1
 24 25  1
 24 26  1
 26 27  1
 27 28  1
 28 29  1
 29 30  1
 26 30  1
 30 31  1
 31 32  2
 33 31  1
 33 34  1
 34 35  1
 35 36  2
 36 37  1
 37 38  2
 38 39  1
 39 40  2
 35 40  1
 33 41  1
 24 41  1
 41 42  1
 21 42  1
 42 43  2
M  END
> <Name>
Molecule564

> <AcidHalide_Count>
0

> <AliphaticHydroxylAmine_Count>
0

> <AlkylNitrite_Count>
0

> <ArNHMe_Count>
0

> <ArNMe2_Count>
0

> <ArN_CH2_2min_Count>
0

> <AromaticHydroxylAmine_Count>
0

> <AromaticSulfonamide_Count>
0

> <ArylAmineAmide_Count>
0

> <BayregionPAH_Count>
0

> <BrambillaExpAmes>
0

> <BrambillaIndex>
324

> <BrambillaMarketedDrug>
1

> <Hansen>
1

> <HansenExpAmes>
0

> <HansenIndex>
566

> <Kazius>
1

> <KaziusExpAmes>
0

> <KaziusIndex>
4254

> <KregionPAH_Count>
0

> <Molecular_Weight>
581.66149

> <N_nitro_Count>
0

> <Nitrosoamine_Count>
0

> <Polyaromatic_Count>
0

> <SulfurNitrogenMustard_Count>
0

> <UnsubstitutedNbondedtoheteroatom_Count>
0

> <a_b_unsaturated_aldehyde_Count>
0

> <aldehyde_Count>
0

> <aliphaticHalide_Count>
0

> <aromaticNitroso_Count>
0

> <arylAmine_Count>
0

> <azide_Count>
0

> <aziridine_Count>
0

> <azoaromatic_Count>
0

> <diazo_Count>
0

> <epoxide_Count>
0

> <nitrile_Count>
0

> <nitroaromatic_Count>
0

> <triazene_Count>
0

$$$$
Molecule698
  MOLSOFT 08121118112D

 24 27  0  0  0  0  0  0  0  0999 V2000
   -3.9072    2.7019    0.0000 C   0  0  0
   -3.9091    1.5019    0.0000 O   0  0  0
   -2.6111    0.7486    0.0000 C   0  0  0
   -2.6111   -0.7486    0.0000 C   0  0  0
   -1.2964   -1.4973    0.0000 C   0  0  0
    0.0000   -0.7486    0.0000 C   0  0  0
    1.2964   -1.4973    0.0000 N   0  0  0
    2.5929   -0.7486    0.0000 C   0  0  0
    2.5929    0.7486    0.0000 C   0  0  0
    1.2964    1.4973    0.0000 C   0  0  0
    1.2995    2.9981    0.0000 C   0  0  3
    0.2613    3.5999    0.0000 O   0  0  0
    2.6003    3.7467    0.0000 C   0  0  3
    3.9540    2.9820    0.0000 C   0  0  0
    5.2369    3.7701    0.0000 C   0  0  3
    3.9437    3.6591    0.0000 C   0  0  0
    3.8993    5.4184    0.0000 C   0  0  0
    2.6033    5.2530    0.0000 N   0  0  0
    3.8743    6.0199    0.0000 C   0  0  0
    5.2336    5.2545    0.0000 C   0  0  3
    6.5298    6.0193    0.0000 C   0  0  0
    6.5196    7.2192    0.0000 C   0  0  0
    0.0000    0.7486    0.0000 C   0  0  0
   -1.2964    1.4973    0.0000 C   0  0  0
  1  2  1
  2  3  1
  3  4  2
  4  5  1
  5  6  2
  6  7  1
  7  8  2
  8  9  1
  9 10  2
 11 10  1
 11 12  1
 11 13  1
 13 14  1
 15 14  1
 15 16  1
 16 17  1
 17 18  1
 13 18  1
 18 19  1
 20 19  1
 15 20  1
 20 21  1
 21 22  2
 10 23  1
  6 23  1
 23 24  2
  3 24  1
M  END
> <Name>
Molecule698

> <AcidHalide_Count>
0

> <AliphaticHydroxylAmine_Count>
0

> <AlkylNitrite_Count>
0

> <ArNHMe_Count>
0

> <ArNMe2_Count>
0

> <ArN_CH2_2min_Count>
0

> <AromaticHydroxylAmine_Count>
0

> <AromaticSulfonamide_Count>
0

> <ArylAmineAmide_Count>
0

> <BayregionPAH_Count>
0

> <BrambillaExpAmes>
0

> <BrambillaIndex>
215

> <BrambillaMarketedDrug>
1

> <Hansen>
1

> <HansenExpAmes>
0

> <HansenIndex>
702

> <Kazius>
1

> <KaziusExpAmes>
0
0
0

> <KaziusIndex>
1236
3016
3436

> <KregionPAH_Count>
0

> <Molecular_Weight>
324.41676

> <N_nitro_Count>
0

> <Nitrosoamine_Count>
0

> <Polyaromatic_Count>
0

> <SulfurNitrogenMustard_Count>
0

> <UnsubstitutedNbondedtoheteroatom_Count>
0

> <a_b_unsaturated_aldehyde_Count>
0

> <aldehyde_Count>
0

> <aliphaticHalide_Count>
0

> <aromaticNitroso_Count>
0

> <arylAmine_Count>
0

> <azide_Count>
0

> <aziridine_Count>
0

> <azoaromatic_Count>
0

> <diazo_Count>
0

> <epoxide_Count>
0

> <nitrile_Count>
0

> <nitroaromatic_Count>
0

> <triazene_Count>
0

$$$$
Molecule777
  MOLSOFT 08121118112D

 18 18  0  0  0  0  0  0  0  0999 V2000
    7.8024   -2.6887    0.0000 N   0  0  0
    7.8003   -1.4887    0.0000 C   0  0  3
    9.0990   -0.7364    0.0000 C   0  0  0
   10.1394   -1.3343    0.0000 O   0  0  0
    6.4990   -0.7409    0.0000 C   0  0  0
    6.4969    0.4591    0.0000 O   0  0  0
    5.2003   -1.4932    0.0000 N   0  0  0
    3.8990   -0.7455    0.0000 N   0  0  0
    2.6003   -1.4977    0.0000 C   0  0  0
    1.2990   -0.7500    0.0000 C   0  0  0
    1.2990    0.7500    0.0000 C   0  0  0
    0.0000    1.5000    0.0000 C   0  0  0
   -1.2990    0.7500    0.0000 C   0  0  0
   -2.3383    1.3500    0.0000 O   0  0  0
   -1.2990   -0.7500    0.0000 C   0  0  0
   -2.3383   -1.3500    0.0000 O   0  0  0
    0.0000   -1.5000    0.0000 C   0  0  0
    0.0000   -2.7000    0.0000 O   0  0  0
  2  1  1
  2  3  1
  3  4  1
  2  5  1
  5  6  2
  5  7  1
  7  8  1
  8  9  1
  9 10  1
 10 11  2
 11 12  1
 12 13  2
 13 14  1
 13 15  1
 15 16  1
 15 17  2
 10 17  1
 17 18  1
M  END
> <Name>
Molecule777

> <AcidHalide_Count>
0

> <AliphaticHydroxylAmine_Count>
0

> <AlkylNitrite_Count>
0

> <ArNHMe_Count>
0

> <ArNMe2_Count>
0

> <ArN_CH2_2min_Count>
0

> <AromaticHydroxylAmine_Count>
0

> <AromaticSulfonamide_Count>
0

> <ArylAmineAmide_Count>
0

> <BayregionPAH_Count>
0

> <BrambillaExpAmes>
1

> <BrambillaIndex>
350

> <BrambillaMarketedDrug>
1

> <Hansen>
1

> <HansenExpAmes>
1

> <HansenIndex>
781

> <Kazius>
1

> <KaziusExpAmes>
1

> <KaziusIndex>
4195

> <KregionPAH_Count>
0

> <Molecular_Weight>
257.2432

> <N_nitro_Count>
0

> <Nitrosoamine_Count>
0

> <Polyaromatic_Count>
0

> <SulfurNitrogenMustard_Count>
0

> <UnsubstitutedNbondedtoheteroatom_Count>
0

> <a_b_unsaturated_aldehyde_Count>
0

> <aldehyde_Count>
0

> <aliphaticHalide_Count>
0

> <aromaticNitroso_Count>
0

> <arylAmine_Count>
0

> <azide_Count>
0

> <aziridine_Count>
0

> <azoaromatic_Count>
0

> <diazo_Count>
0

> <epoxide_Count>
0

> <nitrile_Count>
0

> <nitroaromatic_Count>
0

> <triazene_Count>
0

$$$$
Molecule803
  MOLSOFT 08121118112D

 15 15  0  0  0  0  0  0  0  0999 V2000
    4.1470   -8.1099    0.0000 N   0  0  0
    5.1873   -7.5117    0.0000 C   0  0  0
    6.2253   -8.1139    0.0000 N   0  0  0
    5.1894   -6.0109    0.0000 N   0  0  0
    3.8912   -5.2578    0.0000 C   0  0  0
    2.8509   -5.8560    0.0000 N   0  0  0
    3.8933   -3.7570    0.0000 N   0  0  0
    2.5951   -3.0039    0.0000 C   0  0  0
    2.5973   -1.5031    0.0000 C   0  0  0
    1.2990   -0.7500    0.0000 C   0  0  0
    1.2990    0.7500    0.0000 C   0  0  0
    0.0000    1.5000    0.0000 C   0  0  0
   -1.2990    0.7500    0.0000 C   0  0  0
   -1.2990   -0.7500    0.0000 C   0  0  0
    0.0000   -1.5000    0.0000 C   0  0  0
  1  2  2  3
  2  3  1
  2  4  1
  4  5  2
  5  6  1
  5  7  1
  7  8  1
  8  9  1
  9 10  1
 10 11  2
 11 12  1
 12 13  2
 13 14  1
 14 15  2
 10 15  1
M  END
> <Name>
Molecule803

> <AcidHalide_Count>
0

> <AliphaticHydroxylAmine_Count>
0

> <AlkylNitrite_Count>
0

> <ArNHMe_Count>
0

> <ArNMe2_Count>
0

> <ArN_CH2_2min_Count>
0

> <AromaticHydroxylAmine_Count>
0

> <AromaticSulfonamide_Count>
0

> <ArylAmineAmide_Count>
0

> <BayregionPAH_Count>
0

> <BrambillaExpAmes>
0

> <BrambillaIndex>
41

> <BrambillaMarketedDrug>
1

> <Hansen>
1

> <HansenExpAmes>
0

> <HansenIndex>
807

> <Kazius>
1

> <KaziusExpAmes>
0

> <KaziusIndex>
1999

> <KregionPAH_Count>
0

> <Molecular_Weight>
205.2596

> <N_nitro_Count>
0

> <Nitrosoamine_Count>
0

> <Polyaromatic_Count>
0

> <SulfurNitrogenMustard_Count>
0

> <UnsubstitutedNbondedtoheteroatom_Count>
0

> <a_b_unsaturated_aldehyde_Count>
0

> <aldehyde_Count>
0

> <aliphaticHalide_Count>
0

> <aromaticNitroso_Count>
0

> <arylAmine_Count>
0

> <azide_Count>
0

> <aziridine_Count>
0

> <azoaromatic_Count>
0

> <diazo_Count>
0

> <epoxide_Count>
0

> <nitrile_Count>
0

> <nitroaromatic_Count>
0

> <triazene_Count>
0

$$$$
Molecule811
  MOLSOFT 08121118112D

 21 23  0  0  0  0  0  0  0  0999 V2000
   -5.1695    0.9175    0.0000 O   0  5  0
   -4.1292    1.5155    0.0000 N   0  3  0
   -4.1273    2.7155    0.0000 O   0  0  0
   -2.8315    0.7623    0.0000 C   0  0  0
   -2.8315   -0.7623    0.0000 C   0  0  0
   -1.4884   -1.5247    0.0000 C   0  0  0
    0.0000   -0.7623    0.0000 C   0  0  0
    0.7442   -1.6517    0.0000 N   0  0  0
    2.2325   -1.4158    0.0000 C   0  0  0
    2.9416   -2.3838    0.0000 O   0  0  0
    2.9404    0.0000    0.0000 C   0  0  0
    2.2507    1.3976    0.0000 N   0  0  0
    0.7805    1.6880    0.0000 C   0  0  0
    0.2833    3.1040    0.0000 C   0  0  0
   -1.1882    3.3930    0.0000 C   0  0  0
   -1.6738    4.8122    0.0000 C   0  0  0
   -0.6875    5.9424    0.0000 C   0  0  0
    0.7844    5.6533    0.0000 C   0  0  0
    1.2700    4.2341    0.0000 C   0  0  0
    0.0000    0.7623    0.0000 C   0  0  0
   -1.4884    1.5247    0.0000 C   0  0  0
  1  2  1
  2  3  2
  2  4  1
  4  5  2
  5  6  1
  6  7  2
  7  8  1
  8  9  1
  9 10  2
  9 11  1
 11 12  1
 12 13  2
 13 14  1
 14 15  2
 15 16  1
 16 17  2
 17 18  1
 18 19  2
 14 19  1
 13 20  1
  7 20  1
 20 21  2
  4 21  1
M  CHG  2   1  -1   2   1
M  END
> <Name>
Molecule811

> <AcidHalide_Count>
0

> <AliphaticHydroxylAmine_Count>
0

> <AlkylNitrite_Count>
0

> <ArNHMe_Count>
0

> <ArNMe2_Count>
0

> <ArN_CH2_2min_Count>
0

> <AromaticHydroxylAmine_Count>
0

> <AromaticSulfonamide_Count>
0

> <ArylAmineAmide_Count>
1

> <BayregionPAH_Count>
0

> <BrambillaExpAmes>
0

> <BrambillaIndex>
127

> <BrambillaMarketedDrug>
1

> <Hansen>
1

> <HansenExpAmes>
0

> <HansenIndex>
815

> <Kazius>
1

> <KaziusExpAmes>
0

> <KaziusIndex>
566

> <KregionPAH_Count>
0

> <Molecular_Weight>
281.26614

> <N_nitro_Count>
0

> <Nitrosoamine_Count>
0

> <Polyaromatic_Count>
0

> <SulfurNitrogenMustard_Count>
0

> <UnsubstitutedNbondedtoheteroatom_Count>
0

> <a_b_unsaturated_aldehyde_Count>
0

> <aldehyde_Count>
0

> <aliphaticHalide_Count>
0

> <aromaticNitroso_Count>
0

> <arylAmine_Count>
0

> <azide_Count>
0

> <aziridine_Count>
0

> <azoaromatic_Count>
0

> <diazo_Count>
0

> <epoxide_Count>
0

> <nitrile_Count>
0

> <nitroaromatic_Count>
1

> <triazene_Count>
0

$$$$
Molecule869
  MOLSOFT 08121118112D

 30 33  0  0  0  0  0  0  0  0999 V2000
    8.8927    8.0176    0.0000 O   0  0  0
    7.8467    7.4296    0.0000 C   0  0  0
    6.5551    8.1941    0.0000 C   0  0  0
    5.2468    7.4587    0.0000 N   0  0  0
    3.9549    8.2209    0.0000 C   0  0  0
    2.6489    7.4832    0.0000 C   0  0  0
    2.6346    5.9832    0.0000 N   0  0  0
    1.3293    5.2425    0.0000 C   0  0  0
    1.3173    3.7417    0.0000 C   0  0  0
    0.0120    3.0009    0.0000 C   0  0  0
    0.0000    1.5002    0.0000 N   0  0  0
   -1.2989    0.7501    0.0000 C   0  0  0
   -2.5978    1.5002    0.0000 C   0  0  0
   -3.8968    0.7501    0.0000 C   0  0  0
   -3.8968   -0.7501    0.0000 C   0  0  0
   -2.5978   -1.5002    0.0000 C   0  0  0
   -1.2989   -0.7501    0.0000 C   0  0  0
    0.0000   -1.5002    0.0000 S   0  0  0
    1.2806   -0.7501    0.0000 C   0  0  0
    2.5978   -1.5002    0.0000 C   0  0  0
    3.8968   -0.7501    0.0000 C   0  0  0
    3.8968    0.7501    0.0000 C   0  0  0
    2.5978    1.5002    0.0000 C   0  0  0
    1.2806    0.7501    0.0000 C   0  0  0
    5.1965    1.5005    0.0000 C   0  0  0
    6.2361    0.9011    0.0000 F   0  0  0
    5.1961    2.7005    0.0000 F   0  0  0
    6.2355    2.1010    0.0000 F   0  0  0
    3.9266    5.2210    0.0000 C   0  0  0
    5.2327    5.9587    0.0000 C   0  0  0
  1  2  1
  2  3  1
  3  4  1
  4  5  1
  5  6  1
  6  7  1
  7  8  1
  8  9  1
  9 10  1
 10 11  1
 11 12  1
 12 13  2
 13 14  1
 14 15  2
 15 16  1
 16 17  2
 12 17  1
 17 18  1
 18 19  1
 19 20  2
 20 21  1
 21 22  2
 22 23  1
 23 24  2
 11 24  1
 19 24  1
 22 25  1
 25 26  1
 25 27  1
 25 28  1
  7 29  1
 29 30  1
  4 30  1
M  END
> <Name>
Molecule869

> <AcidHalide_Count>
0

> <AliphaticHydroxylAmine_Count>
0

> <AlkylNitrite_Count>
0

> <ArNHMe_Count>
0

> <ArNMe2_Count>
0

> <ArN_CH2_2min_Count>
0

> <AromaticHydroxylAmine_Count>
0

> <AromaticSulfonamide_Count>
0

> <ArylAmineAmide_Count>
0

> <BayregionPAH_Count>
0

> <BrambillaExpAmes>
0

> <BrambillaIndex>
260

> <BrambillaMarketedDrug>
1

> <Hansen>
1

> <HansenExpAmes>
0

> <HansenIndex>
875

> <Kazius>
1

> <KaziusExpAmes>
0

> <KaziusIndex>
3989

> <KregionPAH_Count>
0

> <Molecular_Weight>
437.52154

> <N_nitro_Count>
0

> <Nitrosoamine_Count>
0

> <Polyaromatic_Count>
0

> <SulfurNitrogenMustard_Count>
0

> <UnsubstitutedNbondedtoheteroatom_Count>
0

> <a_b_unsaturated_aldehyde_Count>
0

> <aldehyde_Count>
0

> <aliphaticHalide_Count>
0

> <aromaticNitroso_Count>
0

> <arylAmine_Count>
0

> <azide_Count>
0

> <aziridine_Count>
0

> <azoaromatic_Count>
0

> <diazo_Count>
0

> <epoxide_Count>
0

> <nitrile_Count>
0

> <nitroaromatic_Count>
0

> <triazene_Count>
0

$$$$
Molecule900
  MOLSOFT 08121118112D

 22 25  0  0  0  0  0  0  0  0999 V2000
    2.0413    2.9885    0.0000 C   0  0  0
    2.0440    1.7885    0.0000 C   0  0  3
    0.8030    2.5185    0.0000 C   0  0  0
   -0.4562    1.7885    0.0000 C   0  0  0
   -0.4380    0.3285    0.0000 C   0  0  3
    0.8030   -0.3650    0.0000 C   0  0  3
    0.8212   -1.8067    0.0000 C   0  0  0
   -0.4197   -2.5550    0.0000 C   0  0  0
   -1.6790   -1.8250    0.0000 C   0  0  0
   -2.9382   -2.5732    0.0000 C   0  0  0
   -4.1792   -1.8432    0.0000 C   0  0  0
   -5.2209   -2.4390    0.0000 O   0  0  0
   -4.1792   -0.4015    0.0000 C   0  0  0
   -2.9565    0.3102    0.0000 C   0  0  0
   -1.6790   -0.3832    0.0000 C   0  0  3
    2.0440    0.3467    0.0000 C   0  0  3
    4.5625    0.3285    0.0000 C   0  0  0
    4.5625    1.8067    0.0000 C   0  0  0
    3.3032    2.5367    0.0000 C   0  0  3
    3.3371    1.3372    0.0000 O   0  0  0
    4.5984    3.2544    0.0000 C   0  0  0
    5.6339    3.8610    0.0000 C   0  0  0
  2  1  1
  2  3  1
  3  4  1
  5  4  1
  5  6  1
  6  7  1
  7  8  1
  8  9  1
  9 10  2
 10 11  1
 11 12  2
 11 13  1
 13 14  1
 15 14  1
  5 15  1
 15  9  1
  6 16  1
  2 16  1
 16 17  1
 17 18  1
 19 18  1
  2 19  1
 19 20  1
 19 21  1
 21 22  3
M  END
> <Name>
Molecule900

> <AcidHalide_Count>
0

> <AliphaticHydroxylAmine_Count>
0

> <AlkylNitrite_Count>
0

> <ArNHMe_Count>
0

> <ArNMe2_Count>
0

> <ArN_CH2_2min_Count>
0

> <AromaticHydroxylAmine_Count>
0

> <AromaticSulfonamide_Count>
0

> <ArylAmineAmide_Count>
0

> <BayregionPAH_Count>
0

> <BrambillaExpAmes>
0

> <BrambillaIndex>
221

> <BrambillaMarketedDrug>
1

> <Hansen>
1

> <HansenExpAmes>
0

> <HansenIndex>
906

> <Kazius>
1

> <KaziusExpAmes>
0

> <KaziusIndex>
4134

> <KregionPAH_Count>
0

> <Molecular_Weight>
298.41924

> <N_nitro_Count>
0

> <Nitrosoamine_Count>
0

> <Polyaromatic_Count>
0

> <SulfurNitrogenMustard_Count>
0

> <UnsubstitutedNbondedtoheteroatom_Count>
0

> <a_b_unsaturated_aldehyde_Count>
0

> <aldehyde_Count>
0

> <aliphaticHalide_Count>
0

> <aromaticNitroso_Count>
0

> <arylAmine_Count>
0

> <azide_Count>
0

> <aziridine_Count>
0

> <azoaromatic_Count>
0

> <diazo_Count>
0

> <epoxide_Count>
0

> <nitrile_Count>
1

> <nitroaromatic_Count>
0

> <triazene_Count>
0

$$$$
Molecule915
  MOLSOFT 08121118112D

 11 11  0  0  0  0  0  0  0  0999 V2000
    2.3383   -1.3500    0.0000 N   0  0  0
    1.2990   -0.7500    0.0000 C   0  0  0
    1.2990    0.7500    0.0000 C   0  0  0
    0.0000    1.5000    0.0000 C   0  0  0
   -1.2990    0.7500    0.0000 C   0  0  0
   -2.3383    1.3500    0.0000 O   0  0  0
   -1.2990   -0.7500    0.0000 C   0  0  0
    0.0000   -1.5000    0.0000 C   0  0  0
   -2.5972   -1.5031    0.0000 C   0  0  0
   -2.5955   -2.7031    0.0000 O   0  0  0
   -3.6375   -0.9049    0.0000 O   0  0  0
  1  2  1
  2  3  2
  3  4  1
  4  5  2
  5  6  1
  5  7  1
  7  8  2
  2  8  1
  7  9  1
  9 10  2
  9 11  1
M  END
> <Name>
Molecule915

> <AcidHalide_Count>
0

> <AliphaticHydroxylAmine_Count>
0

> <AlkylNitrite_Count>
0

> <ArNHMe_Count>
0

> <ArNMe2_Count>
0

> <ArN_CH2_2min_Count>
0

> <AromaticHydroxylAmine_Count>
0

> <AromaticSulfonamide_Count>
0

> <ArylAmineAmide_Count>
0

> <BayregionPAH_Count>
0

> <BrambillaExpAmes>
0

> <BrambillaIndex>
18

> <BrambillaMarketedDrug>
1

> <Hansen>
1

> <HansenExpAmes>
0

> <HansenIndex>
922

> <Kazius>
1

> <KaziusExpAmes>
0

> <KaziusIndex>
2427

> <KregionPAH_Count>
0

> <Molecular_Weight>
153.13538

> <N_nitro_Count>
0

> <Nitrosoamine_Count>
0

> <Polyaromatic_Count>
0

> <SulfurNitrogenMustard_Count>
0

> <UnsubstitutedNbondedtoheteroatom_Count>
0

> <a_b_unsaturated_aldehyde_Count>
0

> <aldehyde_Count>
0

> <aliphaticHalide_Count>
0

> <aromaticNitroso_Count>
0

> <arylAmine_Count>
1

> <azide_Count>
0

> <aziridine_Count>
0

> <azoaromatic_Count>
0

> <diazo_Count>
0

> <epoxide_Count>
0

> <nitrile_Count>
0

> <nitroaromatic_Count>
0

> <triazene_Count>
0

$$$$
Molecule939
  MOLSOFT 08121118112D

 20 22  0  0  0  0  0  0  0  0999 V2000
    4.1404   -0.0031    0.0000 O   0  0  0
    2.9404    0.0000    0.0000 C   0  0  3
    2.2325   -1.4158    0.0000 N   0  0  0
    0.7442   -1.6517    0.0000 C   0  0  0
    0.2177   -3.0571    0.0000 C   0  0  0
   -1.2633   -3.2980    0.0000 C   0  0  0
   -1.7951   -4.7006    0.0000 C   0  0  0
   -0.8464   -5.8625    0.0000 C   0  0  0
    0.6342   -5.6218    0.0000 C   0  0  0
    1.1660   -4.2192    0.0000 C   0  0  0
    0.0000   -0.7623    0.0000 C   0  0  0
   -1.4884   -1.5247    0.0000 C   0  0  0
   -2.8315   -0.7623    0.0000 C   0  0  0
   -3.8685   -1.3662    0.0000 Cl  0  0  0
   -2.8315    0.7623    0.0000 C   0  0  0
   -1.4884    1.5247    0.0000 C   0  0  0
    0.0000    0.7623    0.0000 C   0  0  0
    0.7805    1.6880    0.0000 N   0  0  0
    2.2507    1.3976    0.0000 C   0  0  0
    2.9804    2.3502    0.0000 O   0  0  0
  2  1  1
  2  3  1
  3  4  2
  4  5  1
  5  6  2
  6  7  1
  7  8  2
  8  9  1
  9 10  2
  5 10  1
  4 11  1
 11 12  2
 12 13  1
 13 14  1
 13 15  2
 15 16  1
 16 17  2
 11 17  1
 17 18  1
 18 19  1
  2 19  1
 19 20  2
M  END
> <Name>
Molecule939

> <AcidHalide_Count>
0

> <AliphaticHydroxylAmine_Count>
0

> <AlkylNitrite_Count>
0

> <ArNHMe_Count>
0

> <ArNMe2_Count>
0

> <ArN_CH2_2min_Count>
0

> <AromaticHydroxylAmine_Count>
0

> <AromaticSulfonamide_Count>
0

> <ArylAmineAmide_Count>
1

> <BayregionPAH_Count>
0

> <BrambillaExpAmes>
0

> <BrambillaIndex>
125

> <BrambillaMarketedDrug>
1

> <Hansen>
1

> <HansenExpAmes>
0

> <HansenIndex>
948

> <Kazius>
1

> <KaziusExpAmes>
0

> <KaziusIndex>
1735

> <KregionPAH_Count>
0

> <Molecular_Weight>
286.71304

> <N_nitro_Count>
0

> <Nitrosoamine_Count>
0

> <Polyaromatic_Count>
0

> <SulfurNitrogenMustard_Count>
0

> <UnsubstitutedNbondedtoheteroatom_Count>
0

> <a_b_unsaturated_aldehyde_Count>
0

> <aldehyde_Count>
0

> <aliphaticHalide_Count>
0

> <aromaticNitroso_Count>
0

> <arylAmine_Count>
0

> <azide_Count>
0

> <aziridine_Count>
0

> <azoaromatic_Count>
0

> <diazo_Count>
0

> <epoxide_Count>
0

> <nitrile_Count>
0

> <nitroaromatic_Count>
0

> <triazene_Count>
0

$$$$
Molecule959
  MOLSOFT 08121118112D

 20 21  0  0  0  0  0  0  0  0999 V2000
    2.3383   -1.3500    0.0000 C   0  0  0
    1.2990   -0.7500    0.0000 C   0  0  0
    1.2990    0.7500    0.0000 C   0  0  0
    0.0000    1.5000    0.0000 C   0  0  0
   -1.2990    0.7500    0.0000 C   0  0  0
   -1.2990   -0.7500    0.0000 C   0  0  0
    0.0000   -1.5000    0.0000 C   0  0  0
   -2.6003    1.4977    0.0000 C   0  0  0
   -2.6024    2.6977    0.0000 O   0  0  0
   -3.8990    0.7455    0.0000 C   0  0  0
   -5.2007    1.4909    0.0000 C   0  0  0
   -6.4972    0.7364    0.0000 C   0  0  0
   -7.5385    1.3328    0.0000 O   0  0  0
   -6.4920   -0.7636    0.0000 C   0  0  0
   -7.5291   -1.3672    0.0000 O   0  0  0
   -5.1903   -1.5091    0.0000 C   0  0  0
   -3.8939   -0.7546    0.0000 C   0  0  0
   -5.1821   -3.0099    0.0000 N   0  3  0
   -4.1399   -3.6048    0.0000 O   0  0  0
   -6.2181   -3.6153    0.0000 O   0  5  0
  1  2  1
  2  3  2
  3  4  1
  4  5  2
  5  6  1
  6  7  2
  2  7  1
  5  8  1
  8  9  2
  8 10  1
 10 11  2
 11 12  1
 12 13  1
 12 14  2
 14 15  1
 14 16  1
 16 17  2
 10 17  1
 16 18  1
 18 19  2
 18 20  1
M  CHG  2  18   1  20  -1
M  END
> <Name>
Molecule959

> <AcidHalide_Count>
0

> <AliphaticHydroxylAmine_Count>
0

> <AlkylNitrite_Count>
0

> <ArNHMe_Count>
0

> <ArNMe2_Count>
0

> <ArN_CH2_2min_Count>
0

> <AromaticHydroxylAmine_Count>
0

> <AromaticSulfonamide_Count>
0

> <ArylAmineAmide_Count>
0

> <BayregionPAH_Count>
0

> <BrambillaExpAmes>
0

> <BrambillaIndex>
123

> <BrambillaMarketedDrug>
1

> <Hansen>
1

> <HansenExpAmes>
0

> <HansenIndex>
968

> <Kazius>
1

> <KaziusExpAmes>
0

> <KaziusIndex>
3213

> <KregionPAH_Count>
0

> <Molecular_Weight>
273.24083

> <N_nitro_Count>
0

> <Nitrosoamine_Count>
0

> <Polyaromatic_Count>
0

> <SulfurNitrogenMustard_Count>
0

> <UnsubstitutedNbondedtoheteroatom_Count>
0

> <a_b_unsaturated_aldehyde_Count>
0

> <aldehyde_Count>
0

> <aliphaticHalide_Count>
0

> <aromaticNitroso_Count>
0

> <arylAmine_Count>
0

> <azide_Count>
0

> <aziridine_Count>
0

> <azoaromatic_Count>
0

> <diazo_Count>
0

> <epoxide_Count>
0

> <nitrile_Count>
0

> <nitroaromatic_Count>
1

> <triazene_Count>
0

$$$$
Molecule982
  MOLSOFT 08121118112D

 21 22  0  0  0  0  0  0  0  0999 V2000
    9.3892    6.1099    0.0000 C   0  0  0
    9.1445    4.9351    0.0000 C   0  0  0
   10.0397    4.1361    0.0000 C   0  0  0
   10.2842    5.3108    0.0000 C   0  0  0
    7.7193    4.4647    0.0000 N   0  0  0
    7.4132    2.9954    0.0000 C   0  0  0
    5.9880    2.5249    0.0000 C   0  0  3
    5.0928    3.3240    0.0000 O   0  0  0
    5.6819    1.0557    0.0000 C   0  0  0
    4.2567    0.5852    0.0000 O   0  0  0
    3.9511   -0.8815    0.0000 C   0  0  0
    4.9531   -1.9978    0.0000 N   0  0  0
    4.2010   -3.2956    0.0000 S   0  0  0
    2.7343   -2.9815    0.0000 N   0  0  0
    2.5987   -1.5004    0.0000 C   0  0  0
    1.2990   -0.7500    0.0000 N   0  0  0
    1.2990    0.7500    0.0000 C   0  0  0
    0.0000    1.5000    0.0000 C   0  0  0
   -1.2990    0.7500    0.0000 O   0  0  0
   -1.2990   -0.7500    0.0000 C   0  0  0
    0.0000   -1.5000    0.0000 C   0  0  0
  1  2  1
  2  3  1
  2  4  1
  2  5  1
  5  6  1
  7  6  1
  7  8  1
  7  9  1
  9 10  1
 10 11  1
 11 12  2
 12 13  1
 13 14  1
 14 15  2
 11 15  1
 15 16  1
 16 17  1
 17 18  1
 18 19  1
 19 20  1
 20 21  1
 16 21  1
M  END
> <Name>
Molecule982

> <AcidHalide_Count>
0

> <AliphaticHydroxylAmine_Count>
0

> <AlkylNitrite_Count>
0

> <ArNHMe_Count>
0

> <ArNMe2_Count>
1

> <ArN_CH2_2min_Count>
1

> <AromaticHydroxylAmine_Count>
0

> <AromaticSulfonamide_Count>
0

> <ArylAmineAmide_Count>
0

> <BayregionPAH_Count>
0

> <BrambillaExpAmes>
1

> <BrambillaIndex>
358

> <BrambillaMarketedDrug>
1

> <Hansen>
1

> <HansenExpAmes>
0

> <HansenIndex>
991

> <Kazius>
1

> <KaziusExpAmes>
0

> <KaziusIndex>
2293

> <KregionPAH_Count>
0

> <Molecular_Weight>
316.41965

> <N_nitro_Count>
0

> <Nitrosoamine_Count>
0

> <Polyaromatic_Count>
0

> <SulfurNitrogenMustard_Count>
0

> <UnsubstitutedNbondedtoheteroatom_Count>
0

> <a_b_unsaturated_aldehyde_Count>
0

> <aldehyde_Count>
0

> <aliphaticHalide_Count>
0

> <aromaticNitroso_Count>
0

> <arylAmine_Count>
0

> <azide_Count>
0

> <aziridine_Count>
0

> <azoaromatic_Count>
0

> <diazo_Count>
0

> <epoxide_Count>
0

> <nitrile_Count>
0

> <nitroaromatic_Count>
0

> <triazene_Count>
0

$$$$
Molecule1120
  MOLSOFT 08121118112D

 20 22  0  0  0  0  0  0  0  0999 V2000
    2.3518    3.1337    0.0000 C   0  0  0
    1.3173    3.7417    0.0000 C   0  0  3
    0.0120    3.0009    0.0000 C   0  0  0
    0.0000    1.5002    0.0000 N   0  0  0
   -1.2989    0.7501    0.0000 C   0  0  0
   -2.5978    1.5002    0.0000 C   0  0  0
   -3.8968    0.7501    0.0000 C   0  0  0
   -3.8968   -0.7501    0.0000 C   0  0  0
   -2.5978   -1.5002    0.0000 C   0  0  0
   -1.2989   -0.7501    0.0000 C   0  0  0
    0.0000   -1.5002    0.0000 S   0  0  0
    1.2806   -0.7501    0.0000 C   0  0  0
    2.5978   -1.5002    0.0000 C   0  0  0
    3.8968   -0.7501    0.0000 C   0  0  0
    3.8968    0.7501    0.0000 C   0  0  0
    2.5978    1.5002    0.0000 C   0  0  0
    1.2806    0.7501    0.0000 C   0  0  0
    1.3293    5.2425    0.0000 N   0  0  0
    2.3730    5.8348    0.0000 C   0  0  0
    0.2948    5.8505    0.0000 C   0  0  0
  2  1  1
  2  3  1
  3  4  1
  4  5  1
  5  6  2
  6  7  1
  7  8  2
  8  9  1
  9 10  2
  5 10  1
 10 11  1
 11 12  1
 12 13  2
 13 14  1
 14 15  2
 15 16  1
 16 17  2
  4 17  1
 12 17  1
  2 18  1
 18 19  1
 18 20  1
M  END
> <Name>
Molecule1120

> <AcidHalide_Count>
0

> <AliphaticHydroxylAmine_Count>
0

> <AlkylNitrite_Count>
0

> <ArNHMe_Count>
0

> <ArNMe2_Count>
0

> <ArN_CH2_2min_Count>
0

> <AromaticHydroxylAmine_Count>
0

> <AromaticSulfonamide_Count>
0

> <ArylAmineAmide_Count>
0

> <BayregionPAH_Count>
0

> <BrambillaExpAmes>
0

> <BrambillaIndex>
111

> <BrambillaMarketedDrug>
1

> <Hansen>
1

> <HansenExpAmes>
0

> <HansenIndex>
1130

> <Kazius>
1

> <KaziusExpAmes>
0

> <KaziusIndex>
4019

> <KregionPAH_Count>
0

> <Molecular_Weight>
284.4191

> <N_nitro_Count>
0

> <Nitrosoamine_Count>
0

> <Polyaromatic_Count>
0

> <SulfurNitrogenMustard_Count>
0

> <UnsubstitutedNbondedtoheteroatom_Count>
0

> <a_b_unsaturated_aldehyde_Count>
0

> <aldehyde_Count>
0

> <aliphaticHalide_Count>
0

> <aromaticNitroso_Count>
0

> <arylAmine_Count>
0

> <azide_Count>
0

> <aziridine_Count>
0

> <azoaromatic_Count>
0

> <diazo_Count>
0

> <epoxide_Count>
0

> <nitrile_Count>
0

> <nitroaromatic_Count>
0

> <triazene_Count>
0

$$$$
Molecule1169
  MOLSOFT 08121118112D

 24 27  0  0  0  0  0  0  0  0999 V2000
    2.2474    3.1070    0.0000 C   0  0  0
    3.3032    2.5367    0.0000 C   0  0  3
    4.3528    3.1185    0.0000 O   0  0  0
    4.5625    1.8067    0.0000 C   0  0  0
    4.5625    0.3285    0.0000 C   0  0  0
    2.0440    0.3467    0.0000 C   0  0  3
    0.8030   -0.3650    0.0000 C   0  0  3
    0.8212   -1.8067    0.0000 C   0  0  0
   -0.4197   -2.5550    0.0000 C   0  0  0
   -1.6790   -1.8250    0.0000 C   0  0  3
   -2.9382   -2.5732    0.0000 C   0  0  0
   -4.1792   -1.8432    0.0000 C   0  0  0
   -4.1792   -0.4015    0.0000 C   0  0  0
   -2.9565    0.3102    0.0000 C   0  0  0
   -1.6790   -0.3832    0.0000 C   0  0  3
   -1.6930    0.8167    0.0000 C   0  0  0
   -0.4380    0.3285    0.0000 C   0  0  3
   -0.4562    1.7885    0.0000 C   0  0  0
    0.8030    2.5185    0.0000 C   0  0  0
    2.0440    1.7885    0.0000 C   0  0  3
    1.0061    1.1862    0.0000 C   0  0  0
   -5.4755    0.3563    0.0000 C   0  0  0
   -5.4697    1.5563    0.0000 O   0  0  0
   -5.2209   -2.4390    0.0000 O   0  0  0
  2  1  1
  2  3  1
  2  4  1
  4  5  1
  6  5  1
  6  7  1
  7  8  1
  8  9  1
 10  9  1
 10 11  1
 11 12  1
 12 13  2
 13 14  1
 15 14  1
 10 15  1
 15 16  1
 15 17  1
  7 17  1
 17 18  1
 18 19  1
 20 19  1
  2 20  1
  6 20  1
 20 21  1
 13 22  1
 22 23  2
 12 24  1
M  END
> <Name>
Molecule1169

> <AcidHalide_Count>
0

> <AliphaticHydroxylAmine_Count>
0

> <AlkylNitrite_Count>
0

> <ArNHMe_Count>
0

> <ArNMe2_Count>
0

> <ArN_CH2_2min_Count>
0

> <AromaticHydroxylAmine_Count>
0

> <AromaticSulfonamide_Count>
0

> <ArylAmineAmide_Count>
0

> <BayregionPAH_Count>
0

> <BrambillaExpAmes>
0

> <BrambillaIndex>
248

> <BrambillaMarketedDrug>
1

> <Hansen>
1

> <HansenExpAmes>
0

> <HansenIndex>
1179

> <Kazius>
1

> <KaziusExpAmes>
0

> <KaziusIndex>
747

> <KregionPAH_Count>
0

> <Molecular_Weight>
332.47697

> <N_nitro_Count>
0

> <Nitrosoamine_Count>
0

> <Polyaromatic_Count>
0

> <SulfurNitrogenMustard_Count>
0

> <UnsubstitutedNbondedtoheteroatom_Count>
0

> <a_b_unsaturated_aldehyde_Count>
1

> <aldehyde_Count>
1

> <aliphaticHalide_Count>
0

> <aromaticNitroso_Count>
0

> <arylAmine_Count>
0

> <azide_Count>
0

> <aziridine_Count>
0

> <azoaromatic_Count>
0

> <diazo_Count>
0

> <epoxide_Count>
0

> <nitrile_Count>
2

> <nitroaromatic_Count>
0

> <triazene_Count>
0

$$$$
Molecule1272
  MOLSOFT 08121118112D

 27 27  0  0  0  0  0  0  0  0999 V2000
    4.9292   -5.8600    0.0000 C   0  0  0
    3.8912   -5.2578    0.0000 C   0  0  0
    3.8933   -3.7570    0.0000 N   0  0  0
    5.1959   -3.0115    0.0000 C   0  0  0
    6.2333   -3.6148    0.0000 C   0  0  0
    2.5951   -3.0039    0.0000 C   0  0  0
    1.5548   -3.6021    0.0000 O   0  0  0
    2.5973   -1.5031    0.0000 N   0  0  0
    1.2990   -0.7500    0.0000 C   0  0  0
    1.2990    0.7500    0.0000 C   0  0  0
    0.0000    1.5000    0.0000 C   0  0  0
   -1.2990    0.7500    0.0000 C   0  0  0
   -2.5973    1.5031    0.0000 O   0  0  0
   -2.5951    3.0039    0.0000 C   0  0  0
   -3.8933    3.7570    0.0000 C   0  0  3
   -4.9336    3.1588    0.0000 O   0  0  0
   -3.8912    5.2578    0.0000 C   0  0  0
   -5.1894    6.0109    0.0000 N   0  0  0
   -5.1873    7.5117    0.0000 C   0  0  0
   -6.2253    8.1138    0.0000 C   0  0  0
   -5.1850    8.7117    0.0000 C   0  0  0
   -4.1470    8.1099    0.0000 C   0  0  0
   -1.2990   -0.7500    0.0000 C   0  0  0
    0.0000   -1.5000    0.0000 C   0  0  0
   -2.5972   -1.5031    0.0000 C   0  0  0
   -2.5955   -2.7031    0.0000 O   0  0  0
   -3.6375   -0.9049    0.0000 C   0  0  0
  1  2  1
  2  3  1
  3  4  1
  4  5  1
  3  6  1
  6  7  2
  6  8  1
  8  9  1
  9 10  2
 10 11  1
 11 12  2
 12 13  1
 13 14  1
 15 14  1
 15 16  1
 15 17  1
 17 18  1
 18 19  1
 19 20  1
 19 21  1
 19 22  1
 12 23  1
 23 24  2
  9 24  1
 23 25  1
 25 26  2
 25 27  1
M  END
> <Name>
Molecule1272

> <AcidHalide_Count>
0

> <AliphaticHydroxylAmine_Count>
0

> <AlkylNitrite_Count>
0

> <ArNHMe_Count>
0

> <ArNMe2_Count>
0

> <ArN_CH2_2min_Count>
0

> <AromaticHydroxylAmine_Count>
0

> <AromaticSulfonamide_Count>
0

> <ArylAmineAmide_Count>
0

> <BayregionPAH_Count>
0

> <BrambillaExpAmes>
0

> <BrambillaIndex>
231

> <BrambillaMarketedDrug>
1

> <Hansen>
1

> <HansenExpAmes>
0

> <HansenIndex>
1283

> <Kazius>
1

> <KaziusExpAmes>
0

> <KaziusIndex>
1671

> <KregionPAH_Count>
0

> <Molecular_Weight>
379.49371

> <N_nitro_Count>
0

> <Nitrosoamine_Count>
0

> <Polyaromatic_Count>
0

> <SulfurNitrogenMustard_Count>
0

> <UnsubstitutedNbondedtoheteroatom_Count>
0

> <a_b_unsaturated_aldehyde_Count>
0

> <aldehyde_Count>
0

> <aliphaticHalide_Count>
0

> <aromaticNitroso_Count>
0

> <arylAmine_Count>
0

> <azide_Count>
0

> <aziridine_Count>
0

> <azoaromatic_Count>
0

> <diazo_Count>
0

> <epoxide_Count>
0

> <nitrile_Count>
0

> <nitroaromatic_Count>
0

> <triazene_Count>
0

$$$$
Molecule1273
  MOLSOFT 08121118112D

 15 17  0  0  0  0  0  0  0  0999 V2000
    0.0037    2.7002    0.0000 N   0  0  0
    0.0000    1.5002    0.0000 C   0  0  0
   -1.2989    0.7501    0.0000 C   0  0  0
   -2.5978    1.5002    0.0000 C   0  0  0
   -3.8968    0.7501    0.0000 C   0  0  0
   -3.8968   -0.7501    0.0000 C   0  0  0
   -2.5978   -1.5002    0.0000 C   0  0  0
   -1.2989   -0.7501    0.0000 C   0  0  0
    0.0000   -1.5002    0.0000 N   0  0  0
    1.2806   -0.7501    0.0000 C   0  0  0
    2.5978   -1.5002    0.0000 C   0  0  0
    3.8968   -0.7501    0.0000 C   0  0  0
    3.8968    0.7501    0.0000 C   0  0  0
    2.5978    1.5002    0.0000 C   0  0  0
    1.2806    0.7501    0.0000 C   0  0  0
  1  2  1
  2  3  2
  3  4  1
  4  5  1
  5  6  1
  6  7  1
  7  8  1
  3  8  1
  8  9  2
  9 10  1
 10 11  2
 11 12  1
 12 13  2
 13 14  1
 14 15  2
  2 15  1
 10 15  1
M  END
> <Name>
Molecule1273

> <AcidHalide_Count>
0

> <AliphaticHydroxylAmine_Count>
0

> <AlkylNitrite_Count>
0

> <ArNHMe_Count>
0

> <ArNMe2_Count>
0

> <ArN_CH2_2min_Count>
0

> <AromaticHydroxylAmine_Count>
0

> <AromaticSulfonamide_Count>
0

> <ArylAmineAmide_Count>
0

> <BayregionPAH_Count>
0

> <BrambillaExpAmes>
1

> <BrambillaIndex>
345

> <BrambillaMarketedDrug>
1

> <Hansen>
1

> <HansenExpAmes>
1

> <HansenIndex>
1284

> <Kazius>
1

> <KaziusExpAmes>
1

> <KaziusIndex>
3991

> <KregionPAH_Count>
0

> <Molecular_Weight>
198.26366

> <N_nitro_Count>
0

> <Nitrosoamine_Count>
0

> <Polyaromatic_Count>
0

> <SulfurNitrogenMustard_Count>
0

> <UnsubstitutedNbondedtoheteroatom_Count>
0

> <a_b_unsaturated_aldehyde_Count>
0

> <aldehyde_Count>
0

> <aliphaticHalide_Count>
0

> <aromaticNitroso_Count>
0

> <arylAmine_Count>
1

> <azide_Count>
0

> <aziridine_Count>
0

> <azoaromatic_Count>
0

> <diazo_Count>
0

> <epoxide_Count>
0

> <nitrile_Count>
0

> <nitroaromatic_Count>
0

> <triazene_Count>
0

$$$$
Molecule1334
  MOLSOFT 08121118112D

 17 18  0  0  0  0  0  0  0  0999 V2000
   -4.9497    0.8990    0.0000 N   0  0  0
   -3.9106    1.4992    0.0000 S   0  0  0
   -3.9112    2.6992    0.0000 O   0  0  0
   -4.9500    2.0989    0.0000 O   0  0  0
   -2.6111    0.7486    0.0000 C   0  0  0
   -1.2964    1.4973    0.0000 C   0  0  0
    0.0000    0.7486    0.0000 C   0  0  0
    0.0000   -0.7486    0.0000 C   0  0  0
    1.2964   -1.4973    0.0000 N   0  0  0
    2.5929   -0.7486    0.0000 C   0  0  0
    2.5929    0.7486    0.0000 N   0  0  0
    1.2964    1.4973    0.0000 S   0  0  0
    0.2433    2.0726    0.0000 O   0  0  0
    2.3495    2.0727    0.0000 O   0  0  0
   -1.2964   -1.4973    0.0000 C   0  0  0
   -2.6111   -0.7486    0.0000 C   0  0  0
   -3.6486   -1.3517    0.0000 Cl  0  0  0
  1  2  1
  2  3  2
  2  4  2
  2  5  1
  5  6  2
  6  7  1
  7  8  2
  8  9  1
  9 10  1
 10 11  1
 11 12  1
  7 12  1
 12 13  2
 12 14  2
  8 15  1
 15 16  2
  5 16  1
 16 17  1
M  END
> <Name>
Molecule1334

> <AcidHalide_Count>
0

> <AliphaticHydroxylAmine_Count>
0

> <AlkylNitrite_Count>
0

> <ArNHMe_Count>
0

> <ArNMe2_Count>
0

> <ArN_CH2_2min_Count>
0

> <AromaticHydroxylAmine_Count>
0

> <AromaticSulfonamide_Count>
0

> <ArylAmineAmide_Count>
0

> <BayregionPAH_Count>
0

> <BrambillaExpAmes>
0

> <BrambillaIndex>
60

> <BrambillaMarketedDrug>
1

> <Hansen>
1

> <HansenExpAmes>
0

> <HansenIndex>
1345

> <Kazius>
1

> <KaziusExpAmes>
0

> <KaziusIndex>
1220

> <KregionPAH_Count>
0

> <Molecular_Weight>
297.73911

> <N_nitro_Count>
0

> <Nitrosoamine_Count>
0

> <Polyaromatic_Count>
0

> <SulfurNitrogenMustard_Count>
0

> <UnsubstitutedNbondedtoheteroatom_Count>
0

> <a_b_unsaturated_aldehyde_Count>
0

> <aldehyde_Count>
0

> <aliphaticHalide_Count>
0

> <aromaticNitroso_Count>
0

> <arylAmine_Count>
0

> <azide_Count>
0

> <aziridine_Count>
0

> <azoaromatic_Count>
0

> <diazo_Count>
0

> <epoxide_Count>
0

> <nitrile_Count>
0

> <nitroaromatic_Count>
0

> <triazene_Count>
0

$$$$
Molecule1396
  MOLSOFT 08121118112D

 14 14  0  0  0  0  0  0  0  0999 V2000
    1.5548   -3.6021    0.0000 C   0  0  0
    2.5951   -3.0039    0.0000 C   0  0  0
    3.6331   -3.6060    0.0000 O   0  0  0
    2.5973   -1.5031    0.0000 N   0  0  0
    1.2990   -0.7500    0.0000 C   0  0  0
    1.2990    0.7500    0.0000 C   0  0  0
    0.0000    1.5000    0.0000 C   0  0  0
   -1.2990    0.7500    0.0000 C   0  0  0
   -2.6003    1.4977    0.0000 C   0  0  0
   -3.8990    0.7455    0.0000 C   0  0  0
   -4.9395    1.3433    0.0000 O   0  0  0
   -3.8969   -0.4545    0.0000 O   0  0  0
   -1.2990   -0.7500    0.0000 C   0  0  0
    0.0000   -1.5000    0.0000 C   0  0  0
  1  2  1
  2  3  2
  2  4  1
  4  5  1
  5  6  2
  6  7  1
  7  8  2
  8  9  1
  9 10  1
 10 11  2
 10 12  1
  8 13  1
 13 14  2
  5 14  1
M  END
> <Name>
Molecule1396

> <AcidHalide_Count>
0

> <AliphaticHydroxylAmine_Count>
0

> <AlkylNitrite_Count>
0

> <ArNHMe_Count>
0

> <ArNMe2_Count>
0

> <ArN_CH2_2min_Count>
0

> <AromaticHydroxylAmine_Count>
0

> <AromaticSulfonamide_Count>
0

> <ArylAmineAmide_Count>
1

> <BayregionPAH_Count>
0

> <BrambillaExpAmes>
0

> <BrambillaIndex>
36

> <BrambillaMarketedDrug>
1

> <Hansen>
1

> <HansenExpAmes>
0

> <HansenIndex>
1408

> <Kazius>
1

> <KaziusExpAmes>
0

> <KaziusIndex>
1402

> <KregionPAH_Count>
0

> <Molecular_Weight>
193.19924

> <N_nitro_Count>
0

> <Nitrosoamine_Count>
0

> <Polyaromatic_Count>
0

> <SulfurNitrogenMustard_Count>
0

> <UnsubstitutedNbondedtoheteroatom_Count>
0

> <a_b_unsaturated_aldehyde_Count>
0

> <aldehyde_Count>
0

> <aliphaticHalide_Count>
0

> <aromaticNitroso_Count>
0

> <arylAmine_Count>
0

> <azide_Count>
0

> <aziridine_Count>
0

> <azoaromatic_Count>
0

> <diazo_Count>
0

> <epoxide_Count>
0

> <nitrile_Count>
0

> <nitroaromatic_Count>
0

> <triazene_Count>
0

$$$$
Molecule1493
  MOLSOFT 08121118112D

 18 19  0  0  0  0  0  0  0  0999 V2000
    1.5548   -3.6021    0.0000 C   0  0  0
    2.5951   -3.0039    0.0000 C   0  0  0
    1.5568   -2.4023    0.0000 C   0  0  0
    2.5973   -1.5031    0.0000 O   0  0  0
    1.2990   -0.7500    0.0000 C   0  0  0
    1.2990    0.7500    0.0000 C   0  0  0
    0.0000    1.5000    0.0000 C   0  0  0
   -1.2990    0.7500    0.0000 C   0  0  0
   -1.2990   -0.7500    0.0000 C   0  0  0
    0.0000   -1.5000    0.0000 C   0  0  0
   -2.5987    1.5004    0.0000 C   0  0  3
   -4.0195    1.4524    0.0000 C   0  0  0
   -3.2716    2.7526    0.0000 C   0  0  0
   -2.2312    3.3506    0.0000 Cl  0  0  0
   -4.2941    3.3808    0.0000 Cl  0  0  0
    3.8933   -3.7570    0.0000 C   0  0  0
    3.8916   -4.9570    0.0000 O   0  0  0
    4.9336   -3.1588    0.0000 O   0  0  0
  1  2  1
  2  3  1
  2  4  1
  4  5  1
  5  6  2
  6  7  1
  7  8  2
  8  9  1
  9 10  2
  5 10  1
 11  8  1
 11 12  1
 12 13  1
 11 13  1
 13 14  1
 13 15  1
  2 16  1
 16 17  2
 16 18  1
M  END
> <Name>
Molecule1493

> <AcidHalide_Count>
0

> <AliphaticHydroxylAmine_Count>
0

> <AlkylNitrite_Count>
0

> <ArNHMe_Count>
0

> <ArNMe2_Count>
0

> <ArN_CH2_2min_Count>
0

> <AromaticHydroxylAmine_Count>
0

> <AromaticSulfonamide_Count>
0

> <ArylAmineAmide_Count>
0

> <BayregionPAH_Count>
0

> <BrambillaExpAmes>
0

> <BrambillaIndex>
73

> <BrambillaMarketedDrug>
1

> <Hansen>
1

> <HansenExpAmes>
0

> <HansenIndex>
1506

> <Kazius>
1

> <KaziusExpAmes>
0

> <KaziusIndex>
3839

> <KregionPAH_Count>
0

> <Molecular_Weight>
289.15446

> <N_nitro_Count>
0

> <Nitrosoamine_Count>
0

> <Polyaromatic_Count>
0

> <SulfurNitrogenMustard_Count>
0

> <UnsubstitutedNbondedtoheteroatom_Count>
0

> <a_b_unsaturated_aldehyde_Count>
0

> <aldehyde_Count>
0

> <aliphaticHalide_Count>
5

> <aromaticNitroso_Count>
0

> <arylAmine_Count>
0

> <azide_Count>
0

> <aziridine_Count>
0

> <azoaromatic_Count>
0

> <diazo_Count>
0

> <epoxide_Count>
0

> <nitrile_Count>
0

> <nitroaromatic_Count>
0

> <triazene_Count>
0

$$$$
Molecule1531
  MOLSOFT 08121118112D

 19 19  0  0  0  0  0  0  0  0999 V2000
    4.9397   -5.8525    0.0000 C   0  0  0
    3.9005   -5.2525    0.0000 C   0  0  0
    3.8995   -3.7516    0.0000 C   0  0  0
    2.5997   -3.0012    0.0000 N   0  0  0
    1.3018   -3.7547    0.0000 C   0  0  0
    1.3044   -5.2556    0.0000 C   0  0  0
    0.2666   -5.8580    0.0000 C   0  0  0
    2.5988   -1.5004    0.0000 S   0  0  0
    3.6383   -2.0999    0.0000 O   0  0  0
    3.6378   -0.9001    0.0000 O   0  0  0
    1.2990   -0.7500    0.0000 C   0  0  0
    1.2990    0.7500    0.0000 C   0  0  0
    0.0000    1.5000    0.0000 C   0  0  0
   -1.2990    0.7500    0.0000 C   0  0  0
   -1.2990   -0.7500    0.0000 C   0  0  0
    0.0000   -1.5000    0.0000 C   0  0  0
   -2.6003    1.4977    0.0000 C   0  0  0
   -3.6387    0.8962    0.0000 O   0  0  0
   -2.6024    2.6977    0.0000 O   0  0  0
  1  2  1
  2  3  1
  3  4  1
  4  5  1
  5  6  1
  6  7  1
  4  8  1
  8  9  2
  8 10  2
  8 11  1
 11 12  2
 12 13  1
 13 14  2
 14 15  1
 15 16  2
 11 16  1
 14 17  1
 17 18  2
 17 19  1
M  END
> <Name>
Molecule1531

> <AcidHalide_Count>
0

> <AliphaticHydroxylAmine_Count>
0

> <AlkylNitrite_Count>
0

> <ArNHMe_Count>
0

> <ArNMe2_Count>
0

> <ArN_CH2_2min_Count>
0

> <AromaticHydroxylAmine_Count>
0

> <AromaticSulfonamide_Count>
0

> <ArylAmineAmide_Count>
0

> <BayregionPAH_Count>
0

> <BrambillaExpAmes>
0

> <BrambillaIndex>
99

> <BrambillaMarketedDrug>
1

> <Hansen>
1

> <HansenExpAmes>
0

> <HansenIndex>
1544

> <Kazius>
1

> <KaziusExpAmes>
0

> <KaziusIndex>
3551

> <KregionPAH_Count>
0

> <Molecular_Weight>
285.35925

> <N_nitro_Count>
0

> <Nitrosoamine_Count>
0

> <Polyaromatic_Count>
0

> <SulfurNitrogenMustard_Count>
0

> <UnsubstitutedNbondedtoheteroatom_Count>
0

> <a_b_unsaturated_aldehyde_Count>
0

> <aldehyde_Count>
0

> <aliphaticHalide_Count>
0

> <aromaticNitroso_Count>
0

> <arylAmine_Count>
0

> <azide_Count>
0

> <aziridine_Count>
0

> <azoaromatic_Count>
0

> <diazo_Count>
0

> <epoxide_Count>
0

> <nitrile_Count>
0

> <nitroaromatic_Count>
0

> <triazene_Count>
0

$$$$
Molecule1559
  MOLSOFT 08121118112D

 18 18  0  0  0  0  0  0  0  0999 V2000
   10.1394   -1.3343    0.0000 C   0  0  0
    9.0990   -0.7364    0.0000 C   0  0  0
    9.0969    0.4636    0.0000 C   0  0  0
    7.8003   -1.4887    0.0000 N   0  0  0
    6.4990   -0.7409    0.0000 C   0  0  0
    5.2003   -1.4932    0.0000 C   0  0  3
    5.2024   -2.6932    0.0000 O   0  0  0
    3.8990   -0.7455    0.0000 C   0  0  0
    2.6003   -1.4977    0.0000 O   0  0  0
    1.2990   -0.7500    0.0000 C   0  0  0
    1.2990    0.7500    0.0000 C   0  0  0
    0.0000    1.5000    0.0000 C   0  0  0
   -1.2990    0.7500    0.0000 C   0  0  0
   -1.2990   -0.7500    0.0000 C   0  0  0
    0.0000   -1.5000    0.0000 C   0  0  0
   -0.0031   -3.0008    0.0000 C   0  0  0
   -1.3039   -3.7494    0.0000 C   0  0  0
   -1.3064   -4.9494    0.0000 C   0  0  0
  1  2  1
  2  3  1
  2  4  1
  4  5  1
  6  5  1
  6  7  1
  6  8  1
  8  9  1
  9 10  1
 10 11  2
 11 12  1
 12 13  2
 13 14  1
 14 15  2
 10 15  1
 15 16  1
 16 17  1
 17 18  2
M  END
> <Name>
Molecule1559

> <AcidHalide_Count>
0

> <AliphaticHydroxylAmine_Count>
0

> <AlkylNitrite_Count>
0

> <ArNHMe_Count>
0

> <ArNMe2_Count>
0

> <ArN_CH2_2min_Count>
0

> <AromaticHydroxylAmine_Count>
0

> <AromaticSulfonamide_Count>
0

> <ArylAmineAmide_Count>
0

> <BayregionPAH_Count>
0

> <BrambillaExpAmes>
0

> <BrambillaIndex>
76

> <BrambillaMarketedDrug>
1

> <Hansen>
1

> <HansenExpAmes>
0

> <HansenIndex>
1572

> <Kazius>
1

> <KaziusExpAmes>
0

> <KaziusIndex>
208

> <KregionPAH_Count>
0

> <Molecular_Weight>
249.34862

> <N_nitro_Count>
0

> <Nitrosoamine_Count>
0

> <Polyaromatic_Count>
0

> <SulfurNitrogenMustard_Count>
0

> <UnsubstitutedNbondedtoheteroatom_Count>
0

> <a_b_unsaturated_aldehyde_Count>
0

> <aldehyde_Count>
0

> <aliphaticHalide_Count>
0

> <aromaticNitroso_Count>
0

> <arylAmine_Count>
0

> <azide_Count>
0

> <aziridine_Count>
0

> <azoaromatic_Count>
0

> <diazo_Count>
0

> <epoxide_Count>
0

> <nitrile_Count>
0

> <nitroaromatic_Count>
0

> <triazene_Count>
0

$$$$
Molecule1768
  MOLSOFT 08121118112D

 12 12  0  0  0  0  0  0  0  0999 V2000
    3.8916   -4.9570    0.0000 C   0  0  0
    3.8933   -3.7570    0.0000 N   0  0  0
    2.5951   -3.0039    0.0000 C   0  0  3
    1.5548   -3.6021    0.0000 C   0  0  0
    2.5973   -1.5031    0.0000 C   0  0  3
    3.6375   -0.9049    0.0000 O   0  0  0
    1.2990   -0.7500    0.0000 C   0  0  0
    1.2990    0.7500    0.0000 C   0  0  0
    0.0000    1.5000    0.0000 C   0  0  0
   -1.2990    0.7500    0.0000 C   0  0  0
   -1.2990   -0.7500    0.0000 C   0  0  0
    0.0000   -1.5000    0.0000 C   0  0  0
  1  2  1
  3  2  1
  3  4  1
  3  5  1
  5  6  1
  5  7  1
  7  8  2
  8  9  1
  9 10  2
 10 11  1
 11 12  2
  7 12  1
M  END
> <Name>
Molecule1768

> <AcidHalide_Count>
0

> <AliphaticHydroxylAmine_Count>
0

> <AlkylNitrite_Count>
0

> <ArNHMe_Count>
0

> <ArNMe2_Count>
0

> <ArN_CH2_2min_Count>
0

> <AromaticHydroxylAmine_Count>
0

> <AromaticSulfonamide_Count>
0

> <ArylAmineAmide_Count>
0

> <BayregionPAH_Count>
0

> <BrambillaExpAmes>
0

> <BrambillaIndex>
20

> <BrambillaMarketedDrug>
1

> <Hansen>
1

> <HansenExpAmes>
0

> <HansenIndex>
1784

> <Kazius>
1

> <KaziusExpAmes>
0

> <KaziusIndex>
998

> <KregionPAH_Count>
0

> <Molecular_Weight>
165.2322

> <N_nitro_Count>
0

> <Nitrosoamine_Count>
0

> <Polyaromatic_Count>
0

> <SulfurNitrogenMustard_Count>
0

> <UnsubstitutedNbondedtoheteroatom_Count>
0

> <a_b_unsaturated_aldehyde_Count>
0

> <aldehyde_Count>
0

> <aliphaticHalide_Count>
0

> <aromaticNitroso_Count>
0

> <arylAmine_Count>
0

> <azide_Count>
0

> <aziridine_Count>
0

> <azoaromatic_Count>
0

> <diazo_Count>
0

> <epoxide_Count>
0

> <nitrile_Count>
0

> <nitroaromatic_Count>
0

> <triazene_Count>
0

$$$$
Molecule1806
  MOLSOFT 08121118112D

 19 21  0  0  0  0  0  0  0  0999 V2000
    6.1116   -1.1570    0.0000 O   0  0  0
    4.9183   -1.0302    0.0000 C   0  0  0
    4.1697    0.2696    0.0000 N   0  0  0
    2.7022   -0.0406    0.0000 C   0  0  0
    1.9481    0.6162    0.0000 O   0  0  0
    2.5987   -1.5006    0.0000 C   0  0  0
    3.9134   -2.1439    0.0000 N   0  0  0
    1.2990   -0.7500    0.0000 C   0  0  0
    1.2990    0.7500    0.0000 C   0  0  0
    0.0000    1.5000    0.0000 C   0  0  0
   -1.2990    0.7500    0.0000 C   0  0  0
   -1.2990   -0.7500    0.0000 C   0  0  0
    0.0000   -1.5000    0.0000 C   0  0  0
    2.5956   -3.0018    0.0000 C   0  0  0
    3.8931   -3.7545    0.0000 C   0  0  0
    3.8899   -5.2545    0.0000 C   0  0  0
    2.5893   -6.0018    0.0000 C   0  0  0
    1.2919   -5.2491    0.0000 C   0  0  0
    1.2950   -3.7491    0.0000 C   0  0  0
  1  2  2
  2  3  1
  3  4  1
  4  5  2
  4  6  1
  6  7  1
  2  7  1
  6  8  1
  8  9  2
  9 10  1
 10 11  2
 11 12  1
 12 13  2
  8 13  1
  6 14  1
 14 15  2
 15 16  1
 16 17  2
 17 18  1
 18 19  2
 14 19  1
M  END
> <Name>
Molecule1806

> <AcidHalide_Count>
0

> <AliphaticHydroxylAmine_Count>
0

> <AlkylNitrite_Count>
0

> <ArNHMe_Count>
0

> <ArNMe2_Count>
0

> <ArN_CH2_2min_Count>
0

> <AromaticHydroxylAmine_Count>
0

> <AromaticSulfonamide_Count>
0

> <ArylAmineAmide_Count>
0

> <BayregionPAH_Count>
0

> <BrambillaExpAmes>
1

> <BrambillaIndex>
354

> <BrambillaMarketedDrug>
1

> <Hansen>
1

> <HansenExpAmes>
0

> <HansenIndex>
1824

> <Kazius>
1

> <KaziusExpAmes>
0

> <KaziusIndex>
3416

> <KregionPAH_Count>
0

> <Molecular_Weight>
252.26798

> <N_nitro_Count>
0

> <Nitrosoamine_Count>
0

> <Polyaromatic_Count>
0

> <SulfurNitrogenMustard_Count>
0

> <UnsubstitutedNbondedtoheteroatom_Count>
0

> <a_b_unsaturated_aldehyde_Count>
0

> <aldehyde_Count>
0

> <aliphaticHalide_Count>
0

> <aromaticNitroso_Count>
0

> <arylAmine_Count>
0

> <azide_Count>
0

> <aziridine_Count>
0

> <azoaromatic_Count>
0

> <diazo_Count>
0

> <epoxide_Count>
0

> <nitrile_Count>
0

> <nitroaromatic_Count>
0

> <triazene_Count>
0

$$$$
Molecule1888
  MOLSOFT 08121118112D

 27 29  0  0  0  0  0  0  0  0999 V2000
    8.9994   -1.8434    0.0000 C   0  0  0
    7.8179   -1.6337    0.0000 C   0  0  0
    6.8512   -2.7817    0.0000 C   0  0  0
    5.3734   -2.5195    0.0000 O   0  0  0
    4.4068   -3.6675    0.0000 C   0  0  0
    2.9293   -3.4038    0.0000 C   0  0  0
    2.1564   -4.3217    0.0000 O   0  0  0
    2.4180   -1.9928    0.0000 O   0  0  0
    0.9405   -1.7291    0.0000 C   0  0  0
    0.4275   -0.3196    0.0000 C   0  0  0
   -1.0498   -0.0591    0.0000 C   0  0  0
   -2.0139   -1.2082    0.0000 N   0  0  0
   -3.1957   -0.9998    0.0000 C   0  0  0
   -1.5009   -2.6177    0.0000 C   0  0  0
   -0.0237   -2.8782    0.0000 C   0  0  0
    4.9181   -5.0785    0.0000 C   0  0  0
    6.3949   -5.3411    0.0000 C   0  0  0
    6.9060   -6.7513    0.0000 C   0  0  0
    5.9401   -7.8990    0.0000 C   0  0  0
    4.4633   -7.6365    0.0000 C   0  0  0
    3.9523   -6.2262    0.0000 C   0  0  0
    3.8962   -2.2562    0.0000 C   0  0  0
    5.1966   -1.5087    0.0000 C   0  0  0
    5.1995   -0.0087    0.0000 C   0  0  0
    3.9019    0.7438    0.0000 C   0  0  0
    2.6014   -0.0038    0.0000 C   0  0  0
    2.5986   -1.5038    0.0000 C   0  0  0
  1  2  1
  2  3  1
  3  4  1
  4  5  1
  5  6  1
  6  7  2
  6  8  1
  8  9  1
  9 10  1
 10 11  1
 11 12  1
 12 13  1
 12 14  1
 14 15  1
  9 15  1
  5 16  1
 16 17  2
 17 18  1
 18 19  2
 19 20  1
 20 21  2
 16 21  1
  5 22  1
 22 23  2
 23 24  1
 24 25  2
 25 26  1
 26 27  2
 22 27  1
M  END
> <Name>
Molecule1888

> <AcidHalide_Count>
0

> <AliphaticHydroxylAmine_Count>
0

> <AlkylNitrite_Count>
0

> <ArNHMe_Count>
0

> <ArNMe2_Count>
0

> <ArN_CH2_2min_Count>
0

> <AromaticHydroxylAmine_Count>
0

> <AromaticSulfonamide_Count>
0

> <ArylAmineAmide_Count>
0

> <BayregionPAH_Count>
0

> <BrambillaExpAmes>
0

> <BrambillaIndex>
230

> <BrambillaMarketedDrug>
1

> <Hansen>
1

> <HansenExpAmes>
0

> <HansenIndex>
1909

> <Kazius>
1

> <KaziusExpAmes>
0

> <KaziusIndex>
4277

> <KregionPAH_Count>
0

> <Molecular_Weight>
367.48126

> <N_nitro_Count>
0

> <Nitrosoamine_Count>
0

> <Polyaromatic_Count>
0

> <SulfurNitrogenMustard_Count>
0

> <UnsubstitutedNbondedtoheteroatom_Count>
0

> <a_b_unsaturated_aldehyde_Count>
0

> <aldehyde_Count>
0

> <aliphaticHalide_Count>
0

> <aromaticNitroso_Count>
0

> <arylAmine_Count>
0

> <azide_Count>
0

> <aziridine_Count>
0

> <azoaromatic_Count>
0

> <diazo_Count>
0

> <epoxide_Count>
0

> <nitrile_Count>
0

> <nitroaromatic_Count>
0

> <triazene_Count>
0

$$$$
Molecule1912
  MOLSOFT 08121118112D

 18 19  0  0  0  0  0  0  0  0999 V2000
    4.9298   -5.8604    0.0000 C   0  0  0
    3.8917   -5.2586    0.0000 N   0  0  0
    2.8516   -5.8570    0.0000 C   0  0  0
    3.8934   -3.7577    0.0000 C   0  0  0
    2.5949   -3.0050    0.0000 C   0  0  0
    2.5966   -1.5042    0.0000 C   0  0  3
    1.2990   -0.7500    0.0000 C   0  0  0
    1.2990    0.7500    0.0000 C   0  0  0
    0.0000    1.5000    0.0000 C   0  0  0
   -1.2990    0.7500    0.0000 C   0  0  0
   -1.2990   -0.7500    0.0000 C   0  0  0
    0.0000   -1.5000    0.0000 C   0  0  0
    3.8990   -0.7582    0.0000 C   0  0  0
    3.9042    0.7419    0.0000 C   0  0  0
    5.2058    1.4875    0.0000 C   0  0  0
    6.5023    0.7331    0.0000 C   0  0  0
    6.4972   -0.7669    0.0000 C   0  0  0
    5.1956   -1.5125    0.0000 N   0  0  0
  1  2  1
  2  3  1
  2  4  1
  4  5  1
  6  5  1
  6  7  1
  7  8  2
  8  9  1
  9 10  2
 10 11  1
 11 12  2
  7 12  1
  6 13  1
 13 14  2
 14 15  1
 15 16  2
 16 17  1
 17 18  2
 13 18  1
M  END
> <Name>
Molecule1912

> <AcidHalide_Count>
0

> <AliphaticHydroxylAmine_Count>
0

> <AlkylNitrite_Count>
0

> <ArNHMe_Count>
0

> <ArNMe2_Count>
0

> <ArN_CH2_2min_Count>
0

> <AromaticHydroxylAmine_Count>
0

> <AromaticSulfonamide_Count>
0

> <ArylAmineAmide_Count>
0

> <BayregionPAH_Count>
0

> <BrambillaExpAmes>
0

> <BrambillaIndex>
81

> <BrambillaMarketedDrug>
1

> <Hansen>
1

> <HansenExpAmes>
0

> <HansenIndex>
1933

> <Kazius>
1

> <KaziusExpAmes>
0

> <KaziusIndex>
4184

> <KregionPAH_Count>
0

> <Molecular_Weight>
240.3434

> <N_nitro_Count>
0

> <Nitrosoamine_Count>
0

> <Polyaromatic_Count>
0

> <SulfurNitrogenMustard_Count>
0

> <UnsubstitutedNbondedtoheteroatom_Count>
0

> <a_b_unsaturated_aldehyde_Count>
0

> <aldehyde_Count>
0

> <aliphaticHalide_Count>
0

> <aromaticNitroso_Count>
0

> <arylAmine_Count>
0

> <azide_Count>
0

> <aziridine_Count>
0

> <azoaromatic_Count>
0

> <diazo_Count>
0

> <epoxide_Count>
0

> <nitrile_Count>
0

> <nitroaromatic_Count>
0

> <triazene_Count>
0

$$$$
Molecule1939
  MOLSOFT 08121118112D

 26 29  0  0  0  0  0  0  0  0999 V2000
    2.0413    2.9885    0.0000 C   0  0  0
    2.0440    1.7885    0.0000 C   0  0  3
    0.8030    2.5185    0.0000 C   0  0  0
   -0.4562    1.7885    0.0000 C   0  0  3
   -1.4997    2.3811    0.0000 O   0  0  0
   -0.4380    0.3285    0.0000 C   0  0  3
    0.8030   -0.3650    0.0000 C   0  0  3
    0.8212   -1.8067    0.0000 C   0  0  0
   -0.4197   -2.5550    0.0000 C   0  0  0
   -1.6790   -1.8250    0.0000 C   0  0  0
   -2.9382   -2.5732    0.0000 C   0  0  0
   -4.1792   -1.8432    0.0000 C   0  0  0
   -5.2209   -2.4390    0.0000 O   0  0  0
   -4.1792   -0.4015    0.0000 C   0  0  0
   -2.9565    0.3102    0.0000 C   0  0  0
   -1.6790   -0.3832    0.0000 C   0  0  3
   -1.6930    0.8167    0.0000 C   0  0  0
    2.0440    0.3467    0.0000 C   0  0  3
    4.5625    0.3285    0.0000 C   0  0  0
    4.5625    1.8067    0.0000 C   0  0  0
    3.3032    2.5367    0.0000 C   0  0  3
    3.3384    1.3372    0.0000 O   0  0  0
    4.5993    3.2532    0.0000 C   0  0  0
    4.5927    4.4532    0.0000 O   0  0  0
    5.9034    2.5103    0.0000 C   0  0  0
    6.9395    3.1157    0.0000 O   0  0  0
  2  1  1
  2  3  1
  4  3  1
  4  5  1
  4  6  1
  6  7  1
  7  8  1
  8  9  1
  9 10  1
 10 11  2
 11 12  1
 12 13  2
 12 14  1
 14 15  2
 16 15  1
  6 16  1
 16 10  1
 16 17  1
  7 18  1
  2 18  1
 18 19  1
 19 20  1
 21 20  1
  2 21  1
 21 22  1
 21 23  1
 23 24  2
 23 25  1
 25 26  1
M  END
> <Name>
Molecule1939

> <AcidHalide_Count>
0

> <AliphaticHydroxylAmine_Count>
0

> <AlkylNitrite_Count>
0

> <ArNHMe_Count>
0

> <ArNMe2_Count>
0

> <ArN_CH2_2min_Count>
0

> <AromaticHydroxylAmine_Count>
0

> <AromaticSulfonamide_Count>
0

> <ArylAmineAmide_Count>
0

> <BayregionPAH_Count>
0

> <BrambillaExpAmes>
0

> <BrambillaIndex>
258

> <BrambillaMarketedDrug>
1

> <Hansen>
1

> <HansenExpAmes>
0

> <HansenIndex>
1960

> <Kazius>
1

> <KaziusExpAmes>
0

> <KaziusIndex>
4092

> <KregionPAH_Count>
0

> <Molecular_Weight>
360.44401

> <N_nitro_Count>
0

> <Nitrosoamine_Count>
0

> <Polyaromatic_Count>
0

> <SulfurNitrogenMustard_Count>
0

> <UnsubstitutedNbondedtoheteroatom_Count>
0

> <a_b_unsaturated_aldehyde_Count>
0

> <aldehyde_Count>
0

> <aliphaticHalide_Count>
0

> <aromaticNitroso_Count>
0

> <arylAmine_Count>
0

> <azide_Count>
0

> <aziridine_Count>
0

> <azoaromatic_Count>
0

> <diazo_Count>
0

> <epoxide_Count>
0

> <nitrile_Count>
1

> <nitroaromatic_Count>
0

> <triazene_Count>
0

$$$$
Molecule2096
  MOLSOFT 08121118112D

 22 23  0  0  0  0  0  0  0  0999 V2000
   -6.1987   10.3741    0.0000 C   0  0  0
   -5.1622    9.7694    0.0000 C   0  0  0
   -5.1681    8.2686    0.0000 N   0  0  0
   -6.4694    7.5210    0.0000 C   0  0  0
   -6.4728    6.3210    0.0000 C   0  0  0
   -3.8717    7.5123    0.0000 C   0  0  0
   -3.8775    6.0115    0.0000 C   0  0  0
   -2.5812    5.2552    0.0000 C   0  0  0
   -2.5870    3.7544    0.0000 C   0  0  3
   -3.6288    3.1588    0.0000 C   0  0  0
   -1.2907    2.9981    0.0000 N   0  0  0
   -1.2964    1.4973    0.0000 C   0  0  0
   -2.6111    0.7486    0.0000 C   0  0  0
   -2.6111   -0.7486    0.0000 C   0  0  0
   -1.2964   -1.4973    0.0000 N   0  0  0
    0.0000   -0.7486    0.0000 C   0  0  0
    1.2964   -1.4973    0.0000 C   0  0  0
    2.5929   -0.7486    0.0000 C   0  0  0
    3.6321   -1.3486    0.0000 Cl  0  0  0
    2.5929    0.7486    0.0000 C   0  0  0
    1.2964    1.4973    0.0000 C   0  0  0
    0.0000    0.7486    0.0000 C   0  0  0
  1  2  1
  2  3  1
  3  4  1
  4  5  1
  3  6  1
  6  7  1
  7  8  1
  9  8  1
  9 10  1
  9 11  1
 11 12  1
 12 13  2
 13 14  1
 14 15  2
 15 16  1
 16 17  2
 17 18  1
 18 19  1
 18 20  2
 20 21  1
 21 22  2
 12 22  1
 16 22  1
M  END
> <Name>
Molecule2096

> <AcidHalide_Count>
0

> <AliphaticHydroxylAmine_Count>
0

> <AlkylNitrite_Count>
0

> <ArNHMe_Count>
0

> <ArNMe2_Count>
0

> <ArN_CH2_2min_Count>
0

> <AromaticHydroxylAmine_Count>
0

> <AromaticSulfonamide_Count>
0

> <ArylAmineAmide_Count>
0

> <BayregionPAH_Count>
0

> <BrambillaExpAmes>
1

> <BrambillaIndex>
367

> <BrambillaMarketedDrug>
1

> <Hansen>
1

> <HansenExpAmes>
1

> <HansenIndex>
2118

> <Kazius>
1

> <KaziusExpAmes>
1
1

> <KaziusIndex>
3567
4267

> <KregionPAH_Count>
0

> <Molecular_Weight>
319.87213

> <N_nitro_Count>
0

> <Nitrosoamine_Count>
0

> <Polyaromatic_Count>
0

> <SulfurNitrogenMustard_Count>
0

> <UnsubstitutedNbondedtoheteroatom_Count>
0

> <a_b_unsaturated_aldehyde_Count>
0

> <aldehyde_Count>
0

> <aliphaticHalide_Count>
0

> <aromaticNitroso_Count>
0

> <arylAmine_Count>
0

> <azide_Count>
0

> <aziridine_Count>
0

> <azoaromatic_Count>
0

> <diazo_Count>
0

> <epoxide_Count>
0

> <nitrile_Count>
0

> <nitroaromatic_Count>
0

> <triazene_Count>
0

$$$$
Molecule2236
  MOLSOFT 08121118112D

 14 14  0  0  0  0  0  0  0  0999 V2000
    1.5548   -3.6021    0.0000 N   0  0  0
    2.5951   -3.0039    0.0000 C   0  0  3
    2.5973   -1.5031    0.0000 C   0  0  0
    1.2990   -0.7500    0.0000 C   0  0  0
    1.2990    0.7500    0.0000 C   0  0  0
    0.0000    1.5000    0.0000 C   0  0  0
   -1.2990    0.7500    0.0000 C   0  0  0
   -2.3383    1.3500    0.0000 O   0  0  0
   -1.2990   -0.7500    0.0000 C   0  0  0
   -2.3383   -1.3500    0.0000 O   0  0  0
    0.0000   -1.5000    0.0000 C   0  0  0
    3.8933   -3.7570    0.0000 C   0  0  0
    3.8916   -4.9570    0.0000 O   0  0  0
    4.9336   -3.1588    0.0000 O   0  0  0
  2  1  1
  2  3  1
  3  4  1
  4  5  2
  5  6  1
  6  7  2
  7  8  1
  7  9  1
  9 10  1
  9 11  2
  4 11  1
  2 12  1
 12 13  2
 12 14  1
M  END
> <Name>
Molecule2236

> <AcidHalide_Count>
0

> <AliphaticHydroxylAmine_Count>
0

> <AlkylNitrite_Count>
0

> <ArNHMe_Count>
0

> <ArNMe2_Count>
0

> <ArN_CH2_2min_Count>
0

> <AromaticHydroxylAmine_Count>
0

> <AromaticSulfonamide_Count>
0

> <ArylAmineAmide_Count>
0

> <BayregionPAH_Count>
0

> <BrambillaExpAmes>
1

> <BrambillaIndex>
340

> <BrambillaMarketedDrug>
1

> <Hansen>
1

> <HansenExpAmes>
1

> <HansenIndex>
2260

> <Kazius>
1

> <KaziusExpAmes>
1

> <KaziusIndex>
4125

> <KregionPAH_Count>
0

> <Molecular_Weight>
197.18794

> <N_nitro_Count>
0

> <Nitrosoamine_Count>
0

> <Polyaromatic_Count>
0

> <SulfurNitrogenMustard_Count>
0

> <UnsubstitutedNbondedtoheteroatom_Count>
0

> <a_b_unsaturated_aldehyde_Count>
0

> <aldehyde_Count>
0

> <aliphaticHalide_Count>
0

> <aromaticNitroso_Count>
0

> <arylAmine_Count>
0

> <azide_Count>
0

> <aziridine_Count>
0

> <azoaromatic_Count>
0

> <diazo_Count>
0

> <epoxide_Count>
0

> <nitrile_Count>
0

> <nitroaromatic_Count>
0

> <triazene_Count>
0

$$$$
Molecule2449
  MOLSOFT 08121118112D

 19 21  0  0  0  0  0  0  0  0999 V2000
   -3.8917    1.9774    0.0000 C   0  0  0
   -3.6464    3.1521    0.0000 N   0  0  0
   -4.6475    4.2692    0.0000 C   0  0  0
   -3.8944    5.5664    0.0000 N   0  0  0
   -2.4279    5.2511    0.0000 C   0  0  0
   -2.2935    3.7700    0.0000 C   0  0  0
   -0.9971    3.0138    0.0000 S   0  0  0
   -1.0028    1.5132    0.0000 C   0  0  0
   -2.3155    0.7475    0.0000 N   0  0  0
   -2.3155   -0.7475    0.0000 C   0  0  0
   -1.0028   -1.5132    0.0000 N   0  0  0
    0.2917   -0.7475    0.0000 C   0  0  0
    1.7138   -1.2033    0.0000 N   0  0  0
    2.5889    0.0182    0.0000 C   0  0  0
    1.7138    1.2033    0.0000 N   0  0  0
    0.2917    0.7475    0.0000 C   0  0  0
   -1.3066    6.2447    0.0000 N   0  3  0
   -1.5460    7.4206    0.0000 O   0  0  0
   -0.1685    5.8644    0.0000 O   0  5  0
  1  2  1
  2  3  1
  3  4  2
  4  5  1
  5  6  2
  2  6  1
  6  7  1
  7  8  1
  8  9  1
  9 10  1
 10 11  2
 11 12  1
 12 13  2
 13 14  1
 14 15  2
 15 16  1
  8 16  2
 12 16  1
  5 17  1
 17 18  2
 17 19  1
M  CHG  2  17   1  19  -1
M  END
> <Name>
Molecule2449

> <AcidHalide_Count>
0

> <AliphaticHydroxylAmine_Count>
0

> <AlkylNitrite_Count>
0

> <ArNHMe_Count>
0

> <ArNMe2_Count>
0

> <ArN_CH2_2min_Count>
0

> <AromaticHydroxylAmine_Count>
0

> <AromaticSulfonamide_Count>
0

> <ArylAmineAmide_Count>
0

> <BayregionPAH_Count>
0

> <BrambillaExpAmes>
1

> <BrambillaIndex>
353

> <BrambillaMarketedDrug>
1

> <Hansen>
1

> <HansenExpAmes>
1

> <HansenIndex>
2474

> <Kazius>
1

> <KaziusExpAmes>
1

> <KaziusIndex>
3734

> <KregionPAH_Count>
0

> <Molecular_Weight>
277.26257

> <N_nitro_Count>
0

> <Nitrosoamine_Count>
0

> <Polyaromatic_Count>
0

> <SulfurNitrogenMustard_Count>
0

> <UnsubstitutedNbondedtoheteroatom_Count>
0

> <a_b_unsaturated_aldehyde_Count>
0

> <aldehyde_Count>
0

> <aliphaticHalide_Count>
0

> <aromaticNitroso_Count>
0

> <arylAmine_Count>
0

> <azide_Count>
0

> <aziridine_Count>
0

> <azoaromatic_Count>
0

> <diazo_Count>
0

> <epoxide_Count>
0

> <nitrile_Count>
0

> <nitroaromatic_Count>
1

> <triazene_Count>
0

$$$$
Molecule2491
  MOLSOFT 08121118112D

 17 18  0  0  0  0  0  0  0  0999 V2000
   -4.9497    0.8990    0.0000 N   0  0  0
   -3.9106    1.4992    0.0000 S   0  0  0
   -3.9112    2.6992    0.0000 O   0  0  0
   -4.9500    2.0989    0.0000 O   0  0  0
   -2.6111    0.7486    0.0000 C   0  0  0
   -1.2964    1.4973    0.0000 C   0  0  0
    0.0000    0.7486    0.0000 C   0  0  0
    0.0000   -0.7486    0.0000 C   0  0  0
    1.2964   -1.4973    0.0000 N   0  0  0
    2.5929   -0.7486    0.0000 C   0  0  0
    2.5929    0.7486    0.0000 N   0  0  0
    1.2964    1.4973    0.0000 S   0  0  0
    0.2433    2.0726    0.0000 O   0  0  0
    2.3495    2.0727    0.0000 O   0  0  0
   -1.2964   -1.4973    0.0000 C   0  0  0
   -2.6111   -0.7486    0.0000 C   0  0  0
   -3.6486   -1.3517    0.0000 Cl  0  0  0
  1  2  1
  2  3  2
  2  4  2
  2  5  1
  5  6  2
  6  7  1
  7  8  2
  8  9  1
  9 10  1
 10 11  2
 11 12  1
  7 12  1
 12 13  2
 12 14  2
  8 15  1
 15 16  2
  5 16  1
 16 17  1
M  END
> <Name>
Molecule2491

> <AcidHalide_Count>
0

> <AliphaticHydroxylAmine_Count>
0

> <AlkylNitrite_Count>
0

> <ArNHMe_Count>
0

> <ArNMe2_Count>
0

> <ArN_CH2_2min_Count>
0

> <AromaticHydroxylAmine_Count>
0

> <AromaticSulfonamide_Count>
0

> <ArylAmineAmide_Count>
0

> <BayregionPAH_Count>
0

> <BrambillaExpAmes>
0

> <BrambillaIndex>
59

> <BrambillaMarketedDrug>
1

> <Hansen>
1

> <HansenExpAmes>
0

> <HansenIndex>
2518

> <Kazius>
1

> <KaziusExpAmes>
0

> <KaziusIndex>
4121

> <KregionPAH_Count>
0

> <Molecular_Weight>
295.72323

> <N_nitro_Count>
0

> <Nitrosoamine_Count>
0

> <Polyaromatic_Count>
0

> <SulfurNitrogenMustard_Count>
0

> <UnsubstitutedNbondedtoheteroatom_Count>
0

> <a_b_unsaturated_aldehyde_Count>
0

> <aldehyde_Count>
0

> <aliphaticHalide_Count>
0

> <aromaticNitroso_Count>
0

> <arylAmine_Count>
0

> <azide_Count>
0

> <aziridine_Count>
0

> <azoaromatic_Count>
0

> <diazo_Count>
0

> <epoxide_Count>
0

> <nitrile_Count>
0

> <nitroaromatic_Count>
0

> <triazene_Count>
0

$$$$
Molecule2536
  MOLSOFT 08121118112D

 15 15  0  0  0  0  0  0  0  0999 V2000
    1.5548   -3.6021    0.0000 C   0  0  0
    2.5951   -3.0039    0.0000 C   0  0  3
    1.5568   -2.4023    0.0000 N   0  0  0
    2.5973   -1.5031    0.0000 C   0  0  0
    1.2990   -0.7500    0.0000 C   0  0  0
    1.2990    0.7500    0.0000 C   0  0  0
    0.0000    1.5000    0.0000 C   0  0  0
   -1.2990    0.7500    0.0000 C   0  0  0
   -2.3383    1.3500    0.0000 O   0  0  0
   -1.2990   -0.7500    0.0000 C   0  0  0
   -2.3383   -1.3500    0.0000 O   0  0  0
    0.0000   -1.5000    0.0000 C   0  0  0
    3.8933   -3.7570    0.0000 C   0  0  0
    3.8916   -4.9570    0.0000 O   0  0  0
    4.9336   -3.1588    0.0000 O   0  0  0
  2  1  1
  2  3  1
  2  4  1
  4  5  1
  5  6  2
  6  7  1
  7  8  2
  8  9  1
  8 10  1
 10 11  1
 10 12  2
  5 12  1
  2 13  1
 13 14  2
 13 15  1
M  END
> <Name>
Molecule2536

> <AcidHalide_Count>
0

> <AliphaticHydroxylAmine_Count>
0

> <AlkylNitrite_Count>
0

> <ArNHMe_Count>
0

> <ArNMe2_Count>
0

> <ArN_CH2_2min_Count>
0

> <AromaticHydroxylAmine_Count>
0

> <AromaticSulfonamide_Count>
0

> <ArylAmineAmide_Count>
0

> <BayregionPAH_Count>
0

> <BrambillaExpAmes>
0

> <BrambillaIndex>
47

> <BrambillaMarketedDrug>
1

> <Hansen>
1

> <HansenExpAmes>
0

> <HansenIndex>
2564

> <Kazius>
1

> <KaziusExpAmes>
0
0

> <KaziusIndex>
4113
4259

> <KregionPAH_Count>
0

> <Molecular_Weight>
211.21452

> <N_nitro_Count>
0

> <Nitrosoamine_Count>
0

> <Polyaromatic_Count>
0

> <SulfurNitrogenMustard_Count>
0

> <UnsubstitutedNbondedtoheteroatom_Count>
0

> <a_b_unsaturated_aldehyde_Count>
0

> <aldehyde_Count>
0

> <aliphaticHalide_Count>
0

> <aromaticNitroso_Count>
0

> <arylAmine_Count>
0

> <azide_Count>
0

> <aziridine_Count>
0

> <azoaromatic_Count>
0

> <diazo_Count>
0

> <epoxide_Count>
0

> <nitrile_Count>
0

> <nitroaromatic_Count>
0

> <triazene_Count>
0

$$$$
Molecule2562
  MOLSOFT 08121118112D

 17 18  0  0  0  0  0  0  0  0999 V2000
    2.3383   -1.3500    0.0000 N   0  0  0
    1.2990   -0.7500    0.0000 C   0  0  0
    1.2990    0.7500    0.0000 C   0  0  0
    0.0000    1.5000    0.0000 C   0  0  0
   -1.2990    0.7500    0.0000 C   0  0  0
   -1.2990   -0.7500    0.0000 C   0  0  0
    0.0000   -1.5000    0.0000 C   0  0  0
   -2.5988    1.5004    0.0000 S   0  0  0
   -3.6378    0.9001    0.0000 O   0  0  0
   -2.5986    0.3004    0.0000 O   0  0  0
   -2.5998    3.0012    0.0000 C   0  0  0
   -3.8993    3.7504    0.0000 C   0  0  0
   -3.9002    5.2504    0.0000 C   0  0  0
   -2.6017    6.0012    0.0000 C   0  0  0
   -2.6024    7.2012    0.0000 N   0  0  0
   -1.3022    5.2521    0.0000 C   0  0  0
   -1.3012    3.7521    0.0000 C   0  0  0
  1  2  1
  2  3  2
  3  4  1
  4  5  2
  5  6  1
  6  7  2
  2  7  1
  5  8  1
  8  9  2
  8 10  2
  8 11  1
 11 12  2
 12 13  1
 13 14  2
 14 15  1
 14 16  1
 16 17  2
 11 17  1
M  END
> <Name>
Molecule2562

> <AcidHalide_Count>
0

> <AliphaticHydroxylAmine_Count>
0

> <AlkylNitrite_Count>
0

> <ArNHMe_Count>
0

> <ArNMe2_Count>
0

> <ArN_CH2_2min_Count>
0

> <AromaticHydroxylAmine_Count>
0

> <AromaticSulfonamide_Count>
0

> <ArylAmineAmide_Count>
0

> <BayregionPAH_Count>
0

> <BrambillaExpAmes>
0

> <BrambillaIndex>
71

> <BrambillaMarketedDrug>
1

> <Hansen>
1

> <HansenExpAmes>
0

> <HansenIndex>
2591

> <Kazius>
1

> <KaziusExpAmes>
0

> <KaziusIndex>
762

> <KregionPAH_Count>
0

> <Molecular_Weight>
248.30087

> <N_nitro_Count>
0

> <Nitrosoamine_Count>
0

> <Polyaromatic_Count>
0

> <SulfurNitrogenMustard_Count>
0

> <UnsubstitutedNbondedtoheteroatom_Count>
0

> <a_b_unsaturated_aldehyde_Count>
0

> <aldehyde_Count>
0

> <aliphaticHalide_Count>
0

> <aromaticNitroso_Count>
0

> <arylAmine_Count>
2

> <azide_Count>
0

> <aziridine_Count>
0

> <azoaromatic_Count>
0

> <diazo_Count>
0

> <epoxide_Count>
0

> <nitrile_Count>
0

> <nitroaromatic_Count>
0

> <triazene_Count>
0

$$$$
Molecule2864
  MOLSOFT 08121118112D

 10 10  0  0  0  0  0  0  0  0999 V2000
    3.6331   -3.6060    0.0000 N   0  0  0
    2.5951   -3.0039    0.0000 N   0  0  0
    2.5973   -1.5031    0.0000 C   0  0  0
    3.6375   -0.9049    0.0000 O   0  0  0
    1.2990   -0.7500    0.0000 C   0  0  0
    1.2990    0.7500    0.0000 C   0  0  0
    0.0000    1.5000    0.0000 C   0  0  0
   -1.2990    0.7500    0.0000 N   0  0  0
   -1.2990   -0.7500    0.0000 C   0  0  0
    0.0000   -1.5000    0.0000 C   0  0  0
  1  2  1
  2  3  1
  3  4  2
  3  5  1
  5  6  2
  6  7  1
  7  8  2
  8  9  1
  9 10  2
  5 10  1
M  END
> <Name>
Molecule2864

> <AcidHalide_Count>
0

> <AliphaticHydroxylAmine_Count>
0

> <AlkylNitrite_Count>
0

> <ArNHMe_Count>
0

> <ArNMe2_Count>
0

> <ArN_CH2_2min_Count>
0

> <AromaticHydroxylAmine_Count>
0

> <AromaticSulfonamide_Count>
0

> <ArylAmineAmide_Count>
0

> <BayregionPAH_Count>
0

> <BrambillaExpAmes>
1

> <BrambillaIndex>
336

> <BrambillaMarketedDrug>
1

> <Hansen>
1

> <HansenExpAmes>
1

> <HansenIndex>
2896

> <Kazius>
1

> <KaziusExpAmes>
1

> <KaziusIndex>
2040

> <KregionPAH_Count>
0

> <Molecular_Weight>
137.13928

> <N_nitro_Count>
0

> <Nitrosoamine_Count>
0

> <Polyaromatic_Count>
0

> <SulfurNitrogenMustard_Count>
0

> <UnsubstitutedNbondedtoheteroatom_Count>
1

> <a_b_unsaturated_aldehyde_Count>
0

> <aldehyde_Count>
0

> <aliphaticHalide_Count>
0

> <aromaticNitroso_Count>
0

> <arylAmine_Count>
0

> <azide_Count>
0

> <aziridine_Count>
0

> <azoaromatic_Count>
0

> <diazo_Count>
0

> <epoxide_Count>
0

> <nitrile_Count>
0

> <nitroaromatic_Count>
0

> <triazene_Count>
0

$$$$
Molecule2868
  MOLSOFT 08121118112D

 10  9  0  0  0  0  0  0  0  0999 V2000
    1.3000    1.9500    0.0000 C   0  0  0
    1.3000    0.7500    0.0000 C   0  0  3
    0.2606    0.1503    0.0000 S   0  0  0
    2.6000    0.0000    0.0000 C   0  0  0
    2.6000   -1.2000    0.0000 O   0  0  0
    3.9000    0.7500    0.0000 N   0  0  0
    5.2000    0.0000    0.0000 C   0  0  0
    6.5000    0.7500    0.0000 C   0  0  0
    7.5394    0.1503    0.0000 O   0  0  0
    6.5000    1.9500    0.0000 O   0  0  0
  2  1  1
  2  3  1
  2  4  1
  4  5  2
  4  6  1
  6  7  1
  7  8  1
  8  9  2
  8 10  1
M  END
> <Name>
Molecule2868

> <AcidHalide_Count>
0

> <AliphaticHydroxylAmine_Count>
0

> <AlkylNitrite_Count>
0

> <ArNHMe_Count>
0

> <ArNMe2_Count>
0

> <ArN_CH2_2min_Count>
0

> <AromaticHydroxylAmine_Count>
0

> <AromaticSulfonamide_Count>
0

> <ArylAmineAmide_Count>
0

> <BayregionPAH_Count>
0

> <BrambillaExpAmes>
0

> <BrambillaIndex>
8

> <BrambillaMarketedDrug>
1

> <Hansen>
1

> <HansenExpAmes>
0

> <HansenIndex>
2901

> <Kazius>
1

> <KaziusExpAmes>
0

> <KaziusIndex>
136

> <KregionPAH_Count>
0

> <Molecular_Weight>
163.19485

> <N_nitro_Count>
0

> <Nitrosoamine_Count>
0

> <Polyaromatic_Count>
0

> <SulfurNitrogenMustard_Count>
0

> <UnsubstitutedNbondedtoheteroatom_Count>
0

> <a_b_unsaturated_aldehyde_Count>
0

> <aldehyde_Count>
0

> <aliphaticHalide_Count>
0

> <aromaticNitroso_Count>
0

> <arylAmine_Count>
0

> <azide_Count>
0

> <aziridine_Count>
0

> <azoaromatic_Count>
0

> <diazo_Count>
0

> <epoxide_Count>
0

> <nitrile_Count>
0

> <nitroaromatic_Count>
0

> <triazene_Count>
0

$$$$
Molecule2933
  MOLSOFT 08121118112D

 19 20  0  0  0  0  0  0  0  0999 V2000
    3.6375   -0.9049    0.0000 C   0  0  0
    2.5973   -1.5031    0.0000 C   0  0  3
    2.5951   -3.0039    0.0000 C   0  0  0
    3.6331   -3.6060    0.0000 O   0  0  0
    1.5548   -3.6021    0.0000 O   0  0  0
    1.2990   -0.7500    0.0000 C   0  0  0
    1.2990    0.7500    0.0000 C   0  0  0
    0.0000    1.5000    0.0000 C   0  0  0
   -1.2990    0.7500    0.0000 C   0  0  0
   -1.2990   -0.7500    0.0000 C   0  0  0
    0.0000   -1.5000    0.0000 C   0  0  0
   -2.5972   -1.5031    0.0000 C   0  0  0
   -3.6375   -0.9049    0.0000 O   0  0  0
   -2.5951   -3.0039    0.0000 C   0  0  0
   -3.8915   -3.7585    0.0000 C   0  0  0
   -3.8863   -5.2585    0.0000 C   0  0  0
   -2.5847   -6.0040    0.0000 C   0  0  0
   -1.2883   -5.2495    0.0000 C   0  0  0
   -1.2935   -3.7495    0.0000 C   0  0  0
  2  1  1
  2  3  1
  3  4  2
  3  5  1
  2  6  1
  6  7  2
  7  8  1
  8  9  2
  9 10  1
 10 11  2
  6 11  1
 10 12  1
 12 13  2
 12 14  1
 14 15  2
 15 16  1
 16 17  2
 17 18  1
 18 19  2
 14 19  1
M  END
> <Name>
Molecule2933

> <AcidHalide_Count>
0

> <AliphaticHydroxylAmine_Count>
0

> <AlkylNitrite_Count>
0

> <ArNHMe_Count>
0

> <ArNMe2_Count>
0

> <ArN_CH2_2min_Count>
0

> <AromaticHydroxylAmine_Count>
0

> <AromaticSulfonamide_Count>
0

> <ArylAmineAmide_Count>
0

> <BayregionPAH_Count>
0

> <BrambillaExpAmes>
1

> <BrambillaIndex>
352

> <BrambillaMarketedDrug>
1

> <Hansen>
1

> <HansenExpAmes>
0

> <HansenIndex>
2968

> <Kazius>
1

> <KaziusExpAmes>
0

> <KaziusIndex>
3491

> <KregionPAH_Count>
0

> <Molecular_Weight>
254.28056

> <N_nitro_Count>
0

> <Nitrosoamine_Count>
0

> <Polyaromatic_Count>
0

> <SulfurNitrogenMustard_Count>
0

> <UnsubstitutedNbondedtoheteroatom_Count>
0

> <a_b_unsaturated_aldehyde_Count>
0

> <aldehyde_Count>
0

> <aliphaticHalide_Count>
0

> <aromaticNitroso_Count>
0

> <arylAmine_Count>
0

> <azide_Count>
0

> <aziridine_Count>
0

> <azoaromatic_Count>
0

> <diazo_Count>
0

> <epoxide_Count>
0

> <nitrile_Count>
0

> <nitroaromatic_Count>
0

> <triazene_Count>
0

$$$$
Molecule2997
  MOLSOFT 08121118112D

 24 25  0  0  0  0  0  0  0  0999 V2000
    4.9336   -3.1588    0.0000 C   0  0  0
    3.8933   -3.7570    0.0000 C   0  0  3
    2.5951   -3.0039    0.0000 C   0  0  0
    2.5973   -1.5031    0.0000 C   0  0  0
    1.2990   -0.7500    0.0000 C   0  0  0
    1.2990    0.7500    0.0000 C   0  0  0
    0.0000    1.5000    0.0000 C   0  0  0
   -1.2990    0.7500    0.0000 C   0  0  0
   -1.2990   -0.7500    0.0000 C   0  0  0
    0.0000   -1.5000    0.0000 C   0  0  0
    3.8912   -5.2578    0.0000 N   0  0  0
    5.1894   -6.0109    0.0000 C   0  0  0
    5.1873   -7.5117    0.0000 C   0  0  3
    4.1470   -8.1099    0.0000 O   0  0  0
    6.4855   -8.2648    0.0000 C   0  0  0
    6.4855   -9.7648    0.0000 C   0  0  0
    7.7846  -10.5149    0.0000 C   0  0  0
    9.0836   -9.7649    0.0000 C   0  0  0
   10.1228  -10.3649    0.0000 O   0  0  0
    9.0836   -8.2649    0.0000 C   0  0  0
    7.7846   -7.5149    0.0000 C   0  0  0
   10.3819   -7.5118    0.0000 C   0  0  0
   10.3802   -6.3118    0.0000 O   0  0  0
   11.4221   -8.1100    0.0000 N   0  0  0
  2  1  1
  2  3  1
  3  4  1
  4  5  1
  5  6  2
  6  7  1
  7  8  2
  8  9  1
  9 10  2
  5 10  1
  2 11  1
 11 12  1
 13 12  1
 13 14  1
 13 15  1
 15 16  2
 16 17  1
 17 18  2
 18 19  1
 18 20  1
 20 21  2
 15 21  1
 20 22  1
 22 23  2
 22 24  1
M  END
> <Name>
Molecule2997

> <AcidHalide_Count>
0

> <AliphaticHydroxylAmine_Count>
0

> <AlkylNitrite_Count>
0

> <ArNHMe_Count>
0

> <ArNMe2_Count>
0

> <ArN_CH2_2min_Count>
0

> <AromaticHydroxylAmine_Count>
0

> <AromaticSulfonamide_Count>
0

> <ArylAmineAmide_Count>
0

> <BayregionPAH_Count>
0

> <BrambillaExpAmes>
0

> <BrambillaIndex>
185

> <BrambillaMarketedDrug>
1

> <Hansen>
1

> <HansenExpAmes>
0

> <HansenIndex>
3032

> <Kazius>
1

> <KaziusExpAmes>
0

> <KaziusIndex>
4008

> <KregionPAH_Count>
0

> <Molecular_Weight>
328.40546

> <N_nitro_Count>
0

> <Nitrosoamine_Count>
0

> <Polyaromatic_Count>
0

> <SulfurNitrogenMustard_Count>
0

> <UnsubstitutedNbondedtoheteroatom_Count>
0

> <a_b_unsaturated_aldehyde_Count>
0

> <aldehyde_Count>
0

> <aliphaticHalide_Count>
0

> <aromaticNitroso_Count>
0

> <arylAmine_Count>
0

> <azide_Count>
0

> <aziridine_Count>
0

> <azoaromatic_Count>
0

> <diazo_Count>
0

> <epoxide_Count>
0

> <nitrile_Count>
0

> <nitroaromatic_Count>
0

> <triazene_Count>
0

$$$$
Molecule3041
  MOLSOFT 08121118112D

 25 26  0  0  0  0  0  0  0  0999 V2000
    5.1877   -7.2109    0.0000 C   0  0  0
    5.1894   -6.0109    0.0000 C   0  0  0
    6.2297   -5.4127    0.0000 C   0  0  0
    3.8912   -5.2578    0.0000 O   0  0  0
    3.8933   -3.7570    0.0000 C   0  0  0
    4.9336   -3.1588    0.0000 O   0  0  0
    2.5951   -3.0039    0.0000 C   0  0  0
    1.5548   -3.6021    0.0000 C   0  0  0
    1.5568   -2.4023    0.0000 C   0  0  0
    2.5973   -1.5031    0.0000 O   0  0  0
    1.2990   -0.7500    0.0000 C   0  0  0
    1.2990    0.7500    0.0000 C   0  0  0
    0.0000    1.5000    0.0000 C   0  0  0
   -1.2990    0.7500    0.0000 C   0  0  0
   -1.2990   -0.7500    0.0000 C   0  0  0
    0.0000   -1.5000    0.0000 C   0  0  0
   -2.6003    1.4977    0.0000 C   0  0  0
   -2.6024    2.6977    0.0000 O   0  0  0
   -3.8990    0.7455    0.0000 C   0  0  0
   -5.2007    1.4909    0.0000 C   0  0  0
   -6.4972    0.7364    0.0000 C   0  0  0
   -6.4920   -0.7636    0.0000 C   0  0  0
   -7.5291   -1.3672    0.0000 Cl  0  0  0
   -5.1903   -1.5091    0.0000 C   0  0  0
   -3.8939   -0.7546    0.0000 C   0  0  0
  1  2  1
  2  3  1
  2  4  1
  4  5  1
  5  6  2
  5  7  1
  7  8  1
  7  9  1
  7 10  1
 10 11  1
 11 12  2
 12 13  1
 13 14  2
 14 15  1
 15 16  2
 11 16  1
 14 17  1
 17 18  2
 17 19  1
 19 20  2
 20 21  1
 21 22  2
 22 23  1
 22 24  1
 24 25  2
 19 25  1
M  END
> <Name>
Molecule3041

> <AcidHalide_Count>
0

> <AliphaticHydroxylAmine_Count>
0

> <AlkylNitrite_Count>
0

> <ArNHMe_Count>
0

> <ArNMe2_Count>
0

> <ArN_CH2_2min_Count>
0

> <AromaticHydroxylAmine_Count>
0

> <AromaticSulfonamide_Count>
0

> <ArylAmineAmide_Count>
0

> <BayregionPAH_Count>
0

> <BrambillaExpAmes>
0

> <BrambillaIndex>
198

> <BrambillaMarketedDrug>
1

> <Hansen>
1

> <HansenExpAmes>
0

> <HansenIndex>
3076

> <Kazius>
1

> <KaziusExpAmes>
0

> <KaziusIndex>
2257

> <KregionPAH_Count>
0

> <Molecular_Weight>
360.83134

> <N_nitro_Count>
0

> <Nitrosoamine_Count>
0

> <Polyaromatic_Count>
0

> <SulfurNitrogenMustard_Count>
0

> <UnsubstitutedNbondedtoheteroatom_Count>
0

> <a_b_unsaturated_aldehyde_Count>
0

> <aldehyde_Count>
0

> <aliphaticHalide_Count>
0

> <aromaticNitroso_Count>
0

> <arylAmine_Count>
0

> <azide_Count>
0

> <aziridine_Count>
0

> <azoaromatic_Count>
0

> <diazo_Count>
0

> <epoxide_Count>
0

> <nitrile_Count>
0

> <nitroaromatic_Count>
0

> <triazene_Count>
0

$$$$
Molecule3064
  MOLSOFT 08121118112D

 11 11  0  0  0  0  0  0  0  0999 V2000
    2.5956   -2.7031    0.0000 C   0  0  0
    2.5973   -1.5031    0.0000 C   0  0  0
    1.2990   -0.7500    0.0000 C   0  0  0
    1.2990    0.7500    0.0000 C   0  0  0
    0.0000    1.5000    0.0000 C   0  0  0
   -1.2990    0.7500    0.0000 C   0  0  0
   -1.2990   -0.7500    0.0000 C   0  0  0
    0.0000   -1.5000    0.0000 N   0  0  0
   -0.0031    3.0008    0.0000 C   0  0  0
   -1.0432    3.5993    0.0000 S   0  0  0
    1.0351    3.6026    0.0000 N   0  0  0
  1  2  1
  2  3  1
  3  4  2
  4  5  1
  5  6  2
  6  7  1
  7  8  2
  3  8  1
  5  9  1
  9 10  2
  9 11  1
M  END
> <Name>
Molecule3064

> <AcidHalide_Count>
0

> <AliphaticHydroxylAmine_Count>
0

> <AlkylNitrite_Count>
0

> <ArNHMe_Count>
0

> <ArNMe2_Count>
0

> <ArN_CH2_2min_Count>
0

> <AromaticHydroxylAmine_Count>
0

> <AromaticSulfonamide_Count>
0

> <ArylAmineAmide_Count>
0

> <BayregionPAH_Count>
0

> <BrambillaExpAmes>
0

> <BrambillaIndex>
16

> <BrambillaMarketedDrug>
1

> <Hansen>
1

> <HansenExpAmes>
0

> <HansenIndex>
3100

> <Kazius>
1

> <KaziusExpAmes>
0

> <KaziusIndex>
3615

> <KregionPAH_Count>
0

> <Molecular_Weight>
166.2434

> <N_nitro_Count>
0

> <Nitrosoamine_Count>
0

> <Polyaromatic_Count>
0

> <SulfurNitrogenMustard_Count>
0

> <UnsubstitutedNbondedtoheteroatom_Count>
0

> <a_b_unsaturated_aldehyde_Count>
0

> <aldehyde_Count>
0

> <aliphaticHalide_Count>
0

> <aromaticNitroso_Count>
0

> <arylAmine_Count>
0

> <azide_Count>
0

> <aziridine_Count>
0

> <azoaromatic_Count>
0

> <diazo_Count>
0

> <epoxide_Count>
0

> <nitrile_Count>
0

> <nitroaromatic_Count>
0

> <triazene_Count>
0

$$$$
Molecule3084
  MOLSOFT 08121118112D

 21 22  0  0  0  0  0  0  0  0999 V2000
    4.9336   -3.1588    0.0000 C   0  0  0
    3.8933   -3.7570    0.0000 C   0  0  3
    2.5951   -3.0039    0.0000 C   0  0  0
    2.5973   -1.5031    0.0000 O   0  0  0
    1.2990   -0.7500    0.0000 C   0  0  0
    1.2990    0.7500    0.0000 C   0  0  0
    0.0000    1.5000    0.0000 C   0  0  0
   -1.2990    0.7500    0.0000 C   0  0  0
   -1.2990   -0.7500    0.0000 C   0  0  0
    0.0000   -1.5000    0.0000 C   0  0  0
    3.8912   -5.2578    0.0000 N   0  0  0
    2.5917   -6.0086    0.0000 C   0  0  0
    2.5912   -7.5095    0.0000 C   0  0  0
    1.5522   -8.1098    0.0000 Cl  0  0  0
    5.1894   -6.0109    0.0000 C   0  0  0
    5.1873   -7.5117    0.0000 C   0  0  0
    6.4837   -8.2663    0.0000 C   0  0  0
    6.4785   -9.7663    0.0000 C   0  0  0
    5.1769  -10.5118    0.0000 C   0  0  0
    3.8804   -9.7573    0.0000 C   0  0  0
    3.8856   -8.2573    0.0000 C   0  0  0
  2  1  1
  2  3  1
  3  4  1
  4  5  1
  5  6  2
  6  7  1
  7  8  2
  8  9  1
  9 10  2
  5 10  1
  2 11  1
 11 12  1
 12 13  1
 13 14  1
 11 15  1
 15 16  1
 16 17  2
 17 18  1
 18 19  2
 19 20  1
 20 21  2
 16 21  1
M  END
> <Name>
Molecule3084

> <AcidHalide_Count>
0

> <AliphaticHydroxylAmine_Count>
0

> <AlkylNitrite_Count>
0

> <ArNHMe_Count>
0

> <ArNMe2_Count>
0

> <ArN_CH2_2min_Count>
0

> <AromaticHydroxylAmine_Count>
0

> <AromaticSulfonamide_Count>
0

> <ArylAmineAmide_Count>
0

> <BayregionPAH_Count>
0

> <BrambillaExpAmes>
1

> <BrambillaIndex>
360

> <BrambillaMarketedDrug>
1

> <Hansen>
1

> <HansenExpAmes>
1

> <HansenIndex>
3121

> <Kazius>
1

> <KaziusExpAmes>
1

> <KaziusIndex>
4024

> <KregionPAH_Count>
0

> <Molecular_Weight>
303.82638

> <N_nitro_Count>
0

> <Nitrosoamine_Count>
0

> <Polyaromatic_Count>
0

> <SulfurNitrogenMustard_Count>
1

> <UnsubstitutedNbondedtoheteroatom_Count>
0

> <a_b_unsaturated_aldehyde_Count>
0

> <aldehyde_Count>
0

> <aliphaticHalide_Count>
1

> <aromaticNitroso_Count>
0

> <arylAmine_Count>
0

> <azide_Count>
0

> <aziridine_Count>
0

> <azoaromatic_Count>
0

> <diazo_Count>
0

> <epoxide_Count>
0

> <nitrile_Count>
0

> <nitroaromatic_Count>
0

> <triazene_Count>
0

$$$$
Molecule3127
  MOLSOFT 08121118112D

 19 19  0  0  0  0  0  0  0  0999 V2000
   10.1394   -1.3343    0.0000 C   0  0  0
    9.0990   -0.7364    0.0000 C   0  0  0
    9.0969    0.4636    0.0000 C   0  0  0
    7.8003   -1.4887    0.0000 N   0  0  0
    6.4990   -0.7409    0.0000 C   0  0  0
    5.2003   -1.4932    0.0000 C   0  0  3
    5.2024   -2.6932    0.0000 O   0  0  0
    3.8990   -0.7455    0.0000 C   0  0  0
    2.6003   -1.4977    0.0000 O   0  0  0
    1.2990   -0.7500    0.0000 C   0  0  0
    1.2990    0.7500    0.0000 C   0  0  0
    0.0000    1.5000    0.0000 C   0  0  0
   -1.2990    0.7500    0.0000 C   0  0  0
   -1.2990   -0.7500    0.0000 C   0  0  0
    0.0000   -1.5000    0.0000 C   0  0  0
   -0.0031   -3.0008    0.0000 O   0  0  0
   -1.3039   -3.7494    0.0000 C   0  0  0
   -1.3070   -5.2502    0.0000 C   0  0  0
   -2.3471   -5.8487    0.0000 C   0  0  0
  1  2  1
  2  3  1
  2  4  1
  4  5  1
  6  5  1
  6  7  1
  6  8  1
  8  9  1
  9 10  1
 10 11  2
 11 12  1
 12 13  2
 13 14  1
 14 15  2
 10 15  1
 15 16  1
 16 17  1
 17 18  1
 18 19  2
M  END
> <Name>
Molecule3127

> <AcidHalide_Count>
0

> <AliphaticHydroxylAmine_Count>
0

> <AlkylNitrite_Count>
0

> <ArNHMe_Count>
0

> <ArNMe2_Count>
0

> <ArN_CH2_2min_Count>
0

> <AromaticHydroxylAmine_Count>
0

> <AromaticSulfonamide_Count>
0

> <ArylAmineAmide_Count>
0

> <BayregionPAH_Count>
0

> <BrambillaExpAmes>
0

> <BrambillaIndex>
95

> <BrambillaMarketedDrug>
1

> <Hansen>
1

> <HansenExpAmes>
0

> <HansenIndex>
3165

> <Kazius>
1

> <KaziusExpAmes>
0

> <KaziusIndex>
3347

> <KregionPAH_Count>
0

> <Molecular_Weight>
265.34802

> <N_nitro_Count>
0

> <Nitrosoamine_Count>
0

> <Polyaromatic_Count>
0

> <SulfurNitrogenMustard_Count>
0

> <UnsubstitutedNbondedtoheteroatom_Count>
0

> <a_b_unsaturated_aldehyde_Count>
0

> <aldehyde_Count>
0

> <aliphaticHalide_Count>
0

> <aromaticNitroso_Count>
0

> <arylAmine_Count>
0

> <azide_Count>
0

> <aziridine_Count>
0

> <azoaromatic_Count>
0

> <diazo_Count>
0

> <epoxide_Count>
0

> <nitrile_Count>
0

> <nitroaromatic_Count>
0

> <triazene_Count>
0

$$$$
Molecule3133
  MOLSOFT 08121118112D

 21 22  0  0  0  0  0  0  0  0999 V2000
    2.5956   -2.7031    0.0000 C   0  0  0
    2.5973   -1.5031    0.0000 O   0  0  0
    1.2990   -0.7500    0.0000 C   0  0  0
    1.2990    0.7500    0.0000 C   0  0  0
    0.0000    1.5000    0.0000 C   0  0  0
   -1.2990    0.7500    0.0000 C   0  0  0
   -2.6003    1.4978    0.0000 C   0  0  0
   -3.8991    0.7455    0.0000 N   0  0  0
   -3.8934   -0.7554    0.0000 C   0  0  0
   -2.5913   -1.5017    0.0000 C   0  0  0
   -2.5857   -3.0025    0.0000 N   0  0  0
   -1.5446   -3.5993    0.0000 C   0  0  0
   -3.6229   -3.6061    0.0000 C   0  0  0
   -5.2003    1.4933    0.0000 C   0  0  0
   -5.2076    2.9933    0.0000 C   0  0  0
   -6.5102    3.7370    0.0000 C   0  0  0
   -7.8056    2.9808    0.0000 C   0  0  0
   -7.7984    1.4808    0.0000 C   0  0  0
   -6.4958    0.7371    0.0000 N   0  0  0
   -1.2990   -0.7500    0.0000 C   0  0  0
    0.0000   -1.5000    0.0000 C   0  0  0
  1  2  1
  2  3  1
  3  4  2
  4  5  1
  5  6  2
  6  7  1
  7  8  1
  8  9  1
  9 10  1
 10 11  1
 11 12  1
 11 13  1
  8 14  1
 14 15  2
 15 16  1
 16 17  2
 17 18  1
 18 19  2
 14 19  1
  6 20  1
 20 21  2
  3 21  1
M  END
> <Name>
Molecule3133

> <AcidHalide_Count>
0

> <AliphaticHydroxylAmine_Count>
0

> <AlkylNitrite_Count>
0

> <ArNHMe_Count>
0

> <ArNMe2_Count>
1

> <ArN_CH2_2min_Count>
1

> <AromaticHydroxylAmine_Count>
0

> <AromaticSulfonamide_Count>
0

> <ArylAmineAmide_Count>
0

> <BayregionPAH_Count>
0

> <BrambillaExpAmes>
0

> <BrambillaIndex>
135

> <BrambillaMarketedDrug>
1

> <Hansen>
1

> <HansenExpAmes>
0

> <HansenIndex>
3171

> <Kazius>
1

> <KaziusExpAmes>
0
0

> <KaziusIndex>
254
3931

> <KregionPAH_Count>
0

> <Molecular_Weight>
285.38401

> <N_nitro_Count>
0

> <Nitrosoamine_Count>
0

> <Polyaromatic_Count>
0

> <SulfurNitrogenMustard_Count>
0

> <UnsubstitutedNbondedtoheteroatom_Count>
0

> <a_b_unsaturated_aldehyde_Count>
0

> <aldehyde_Count>
0

> <aliphaticHalide_Count>
0

> <aromaticNitroso_Count>
0

> <arylAmine_Count>
0

> <azide_Count>
0

> <aziridine_Count>
0

> <azoaromatic_Count>
0

> <diazo_Count>
0

> <epoxide_Count>
0

> <nitrile_Count>
0

> <nitroaromatic_Count>
0

> <triazene_Count>
0

$$$$
Molecule3141
  MOLSOFT 08121118112D

 29 32  0  0  0  0  0  0  0  0999 V2000
   -3.6486    1.3517    0.0000 C   0  0  0
   -2.6111    0.7486    0.0000 C   0  0  0
   -2.6111   -0.7486    0.0000 C   0  0  0
   -1.2964   -1.4973    0.0000 O   0  0  0
    0.0000   -0.7486    0.0000 C   0  0  0
    1.2964   -1.4973    0.0000 C   0  0  0
    2.5929   -0.7486    0.0000 C   0  0  0
    2.5929    0.7486    0.0000 C   0  0  0
    1.2964    1.4973    0.0000 C   0  0  0
    0.0000    0.7486    0.0000 C   0  0  0
   -1.2964    1.4973    0.0000 C   0  0  0
   -1.2928    2.6973    0.0000 O   0  0  0
    1.2995   -2.9981    0.0000 C   0  0  0
    0.2613   -3.5999    0.0000 O   0  0  0
    2.6003   -3.7467    0.0000 O   0  0  0
    2.6034   -5.2475    0.0000 C   0  0  0
    3.9042   -5.9961    0.0000 C   0  0  0
    3.9073   -7.4969    0.0000 N   0  0  0
    5.2064   -8.2470    0.0000 C   0  0  0
    5.2064   -9.7470    0.0000 C   0  0  0
    3.9074  -10.4970    0.0000 C   0  0  0
    2.6083   -9.7470    0.0000 C   0  0  0
    2.6083   -8.2470    0.0000 C   0  0  0
   -3.9086   -1.5029    0.0000 C   0  0  0
   -3.9097   -3.0028    0.0000 C   0  0  0
   -5.2093   -3.7519    0.0000 C   0  0  0
   -6.5078   -3.0010    0.0000 C   0  0  0
   -6.5067   -1.5010    0.0000 C   0  0  0
   -5.2071   -0.7519    0.0000 C   0  0  0
  1  2  1
  2  3  2
  3  4  1
  4  5  1
  5  6  2
  6  7  1
  7  8  2
  8  9  1
  9 10  2
  5 10  1
 10 11  1
  2 11  1
 11 12  2
  6 13  1
 13 14  2
 13 15  1
 15 16  1
 16 17  1
 17 18  1
 18 19  1
 19 20  1
 20 21  1
 21 22  1
 22 23  1
 18 23  1
  3 24  1
 24 25  2
 25 26  1
 26 27  2
 27 28  1
 28 29  2
 24 29  1
M  END
> <Name>
Molecule3141

> <AcidHalide_Count>
0

> <AliphaticHydroxylAmine_Count>
0

> <AlkylNitrite_Count>
0

> <ArNHMe_Count>
0

> <ArNMe2_Count>
0

> <ArN_CH2_2min_Count>
0

> <AromaticHydroxylAmine_Count>
0

> <AromaticSulfonamide_Count>
0

> <ArylAmineAmide_Count>
0

> <BayregionPAH_Count>
0

> <BrambillaExpAmes>
0

> <BrambillaIndex>
254

> <BrambillaMarketedDrug>
1

> <Hansen>
1

> <HansenExpAmes>
0

> <HansenIndex>
3179

> <Kazius>
1

> <KaziusExpAmes>
0

> <KaziusIndex>
4010

> <KregionPAH_Count>
0

> <Molecular_Weight>
391.45959

> <N_nitro_Count>
0

> <Nitrosoamine_Count>
0

> <Polyaromatic_Count>
0

> <SulfurNitrogenMustard_Count>
0

> <UnsubstitutedNbondedtoheteroatom_Count>
0

> <a_b_unsaturated_aldehyde_Count>
0

> <aldehyde_Count>
0

> <aliphaticHalide_Count>
0

> <aromaticNitroso_Count>
0

> <arylAmine_Count>
0

> <azide_Count>
0

> <aziridine_Count>
0

> <azoaromatic_Count>
0

> <diazo_Count>
0

> <epoxide_Count>
0

> <nitrile_Count>
0

> <nitroaromatic_Count>
0

> <triazene_Count>
0

$$$$
Molecule3412
  MOLSOFT 08121118112D

 10  9  0  0  0  0  0  0  0  0999 V2000
    0.2606    0.1503    0.0000 N   0  0  0
    1.3000    0.7500    0.0000 C   0  0  0
    2.6000    0.0000    0.0000 C   0  0  0
    3.9000    0.7500    0.0000 N   0  0  0
    5.2000    0.0000    0.0000 C   0  0  0
    6.5000    0.7500    0.0000 C   0  0  0
    7.7999    0.0000    0.0000 N   0  0  0
    9.0999    0.7500    0.0000 C   0  0  0
   10.3999    0.0000    0.0000 C   0  0  0
   11.4393    0.5997    0.0000 N   0  0  0
  1  2  1
  2  3  1
  3  4  1
  4  5  1
  5  6  1
  6  7  1
  7  8  1
  8  9  1
  9 10  1
M  END
> <Name>
Molecule3412

> <AcidHalide_Count>
0

> <AliphaticHydroxylAmine_Count>
0

> <AlkylNitrite_Count>
0

> <ArNHMe_Count>
0

> <ArNMe2_Count>
0

> <ArN_CH2_2min_Count>
0

> <AromaticHydroxylAmine_Count>
0

> <AromaticSulfonamide_Count>
0

> <ArylAmineAmide_Count>
0

> <BayregionPAH_Count>
0

> <BrambillaExpAmes>
1

> <BrambillaIndex>
334

> <BrambillaMarketedDrug>
1

> <Hansen>
1

> <HansenExpAmes>
1

> <HansenIndex>
3453

> <Kazius>
1

> <KaziusExpAmes>
1

> <KaziusIndex>
20

> <KregionPAH_Count>
0

> <Molecular_Weight>
146.23391

> <N_nitro_Count>
0

> <Nitrosoamine_Count>
0

> <Polyaromatic_Count>
0

> <SulfurNitrogenMustard_Count>
0

> <UnsubstitutedNbondedtoheteroatom_Count>
0

> <a_b_unsaturated_aldehyde_Count>
0

> <aldehyde_Count>
0

> <aliphaticHalide_Count>
0

> <aromaticNitroso_Count>
0

> <arylAmine_Count>
0

> <azide_Count>
0

> <aziridine_Count>
0

> <azoaromatic_Count>
0

> <diazo_Count>
0

> <epoxide_Count>
0

> <nitrile_Count>
0

> <nitroaromatic_Count>
0

> <triazene_Count>
0

$$$$
Molecule3502
  MOLSOFT 08121118112D

 13 14  0  0  0  0  0  0  0  0999 V2000
   -3.3560    1.3452    0.0000 C   0  0  0
   -2.3155    0.7475    0.0000 N   0  0  0
   -2.3155   -0.7475    0.0000 C   0  0  0
   -3.3560   -1.3452    0.0000 O   0  0  0
   -1.0028   -1.5132    0.0000 N   0  0  0
   -0.9991   -2.7132    0.0000 C   0  0  0
    0.2917   -0.7475    0.0000 C   0  0  0
    1.7138   -1.2033    0.0000 N   0  0  0
    2.5889    0.0182    0.0000 C   0  0  0
    1.7138    1.2033    0.0000 N   0  0  0
    0.2917    0.7475    0.0000 C   0  0  0
   -1.0028    1.5132    0.0000 C   0  0  0
   -0.9991    2.7132    0.0000 O   0  0  0
  1  2  1
  2  3  1
  3  4  2
  3  5  1
  5  6  1
  5  7  1
  7  8  1
  8  9  1
  9 10  2
 10 11  1
  7 11  2
 11 12  1
  2 12  1
 12 13  2
M  END
> <Name>
Molecule3502

> <AcidHalide_Count>
0

> <AliphaticHydroxylAmine_Count>
0

> <AlkylNitrite_Count>
0

> <ArNHMe_Count>
0

> <ArNMe2_Count>
0

> <ArN_CH2_2min_Count>
0

> <AromaticHydroxylAmine_Count>
0

> <AromaticSulfonamide_Count>
0

> <ArylAmineAmide_Count>
0

> <BayregionPAH_Count>
0

> <BrambillaExpAmes>
1

> <BrambillaIndex>
338

> <BrambillaMarketedDrug>
1

> <Hansen>
1

> <HansenExpAmes>
0

> <HansenIndex>
3544

> <Kazius>
1

> <KaziusExpAmes>
0

> <KaziusIndex>
582

> <KregionPAH_Count>
0

> <Molecular_Weight>
180.16402

> <N_nitro_Count>
0

> <Nitrosoamine_Count>
0

> <Polyaromatic_Count>
0

> <SulfurNitrogenMustard_Count>
0

> <UnsubstitutedNbondedtoheteroatom_Count>
0

> <a_b_unsaturated_aldehyde_Count>
0

> <aldehyde_Count>
0

> <aliphaticHalide_Count>
0

> <aromaticNitroso_Count>
0

> <arylAmine_Count>
0

> <azide_Count>
0

> <aziridine_Count>
0

> <azoaromatic_Count>
0

> <diazo_Count>
0

> <epoxide_Count>
0

> <nitrile_Count>
0

> <nitroaromatic_Count>
0

> <triazene_Count>
0

$$$$
Molecule3529
  MOLSOFT 08121118112D

 19 21  0  0  0  0  0  0  0  0999 V2000
    8.2720    0.3756    0.0000 O   0  0  0
    7.0761    0.2776    0.0000 C   0  0  0
    6.2225    1.5111    0.0000 C   0  0  0
    4.7275    1.3885    0.0000 C   0  0  0
    4.0896    0.0290    0.0000 C   0  0  3
    2.5889    0.0182    0.0000 N   0  0  0
    1.7138    1.2033    0.0000 C   0  0  0
    2.0825    2.3453    0.0000 O   0  0  0
    0.2917    0.7475    0.0000 C   0  0  0
   -1.0028    1.5132    0.0000 C   0  0  0
   -2.3155    0.7475    0.0000 C   0  0  0
   -2.3155   -0.7475    0.0000 C   0  0  0
   -1.0028   -1.5132    0.0000 C   0  0  0
    0.2917   -0.7475    0.0000 C   0  0  0
    1.7138   -1.2033    0.0000 C   0  0  0
    2.0907   -2.3426    0.0000 O   0  0  0
    4.9397   -1.2009    0.0000 C   0  0  0
    4.4262   -2.2855    0.0000 O   0  0  0
    6.4347   -1.0784    0.0000 N   0  0  0
  1  2  2
  2  3  1
  3  4  1
  5  4  1
  5  6  1
  6  7  1
  7  8  2
  7  9  1
  9 10  2
 10 11  1
 11 12  2
 12 13  1
 13 14  2
  9 14  1
 14 15  1
  6 15  1
 15 16  2
  5 17  1
 17 18  2
 17 19  1
  2 19  1
M  END
> <Name>
Molecule3529

> <AcidHalide_Count>
0

> <AliphaticHydroxylAmine_Count>
0

> <AlkylNitrite_Count>
0

> <ArNHMe_Count>
0

> <ArNMe2_Count>
0

> <ArN_CH2_2min_Count>
0

> <AromaticHydroxylAmine_Count>
0

> <AromaticSulfonamide_Count>
0

> <ArylAmineAmide_Count>
0

> <BayregionPAH_Count>
0

> <BrambillaExpAmes>
0

> <BrambillaIndex>
88

> <BrambillaMarketedDrug>
1

> <Hansen>
1

> <HansenExpAmes>
0

> <HansenIndex>
3571

> <Kazius>
1

> <KaziusExpAmes>
0

> <KaziusIndex>
1077

> <KregionPAH_Count>
0

> <Molecular_Weight>
258.2295

> <N_nitro_Count>
0

> <Nitrosoamine_Count>
0

> <Polyaromatic_Count>
0

> <SulfurNitrogenMustard_Count>
0

> <UnsubstitutedNbondedtoheteroatom_Count>
0

> <a_b_unsaturated_aldehyde_Count>
0

> <aldehyde_Count>
0

> <aliphaticHalide_Count>
0

> <aromaticNitroso_Count>
0

> <arylAmine_Count>
0

> <azide_Count>
0

> <aziridine_Count>
0

> <azoaromatic_Count>
0

> <diazo_Count>
0

> <epoxide_Count>
0

> <nitrile_Count>
0

> <nitroaromatic_Count>
0

> <triazene_Count>
0

$$$$
Molecule3686
  MOLSOFT 08121118112D

 27 29  0  0  0  0  0  0  0  0999 V2000
    3.9600    9.2247    0.0000 C   0  0  0
    3.9520    8.2248    0.0000 C   0  0  0
    4.9865    7.6168    0.0000 C   0  0  0
    2.6467    7.4840    0.0000 N   0  3  0
    1.6121    8.0920    0.0000 C   0  0  0
    2.6346    5.9832    0.0000 C   0  0  0
    1.3293    5.2425    0.0000 C   0  0  0
    1.3173    3.7417    0.0000 O   0  0  0
    0.0120    3.0009    0.0000 C   0  0  0
   -1.0226    3.6090    0.0000 O   0  0  0
    0.0000    1.5002    0.0000 C   0  0  3
   -1.2989    0.7501    0.0000 C   0  0  0
   -2.5978    1.5002    0.0000 C   0  0  0
   -3.8968    0.7501    0.0000 C   0  0  0
   -3.8968   -0.7501    0.0000 C   0  0  0
   -2.5978   -1.5002    0.0000 C   0  0  0
   -1.2989   -0.7501    0.0000 C   0  0  0
    0.0000   -1.5002    0.0000 O   0  0  0
    1.2806   -0.7501    0.0000 C   0  0  0
    2.5978   -1.5002    0.0000 C   0  0  0
    3.8968   -0.7501    0.0000 C   0  0  0
    3.8968    0.7501    0.0000 C   0  0  0
    2.5978    1.5002    0.0000 C   0  0  0
    1.2806    0.7501    0.0000 C   0  0  0
    2.6564    9.0140    0.0000 C   0  0  0
    1.6213    9.6211    0.0000 C   0  0  0
    3.5257    9.5082    0.0000 C   0  0  0
  1  2  1
  2  3  1
  2  4  1
  4  5  1
  4  6  1
  6  7  1
  7  8  1
  8  9  1
  9 10  2
 11  9  1
 11 12  1
 12 13  2
 13 14  1
 14 15  2
 15 16  1
 16 17  2
 12 17  1
 17 18  1
 18 19  1
 19 20  2
 20 21  1
 21 22  2
 22 23  1
 23 24  2
 11 24  1
 19 24  1
  4 25  1
 25 26  1
 25 27  1
M  CHG  1   4   1
M  END
> <Name>
Molecule3686

> <AcidHalide_Count>
0

> <AliphaticHydroxylAmine_Count>
0

> <AlkylNitrite_Count>
0

> <ArNHMe_Count>
0

> <ArNMe2_Count>
0

> <ArN_CH2_2min_Count>
0

> <AromaticHydroxylAmine_Count>
0

> <AromaticSulfonamide_Count>
0

> <ArylAmineAmide_Count>
0

> <BayregionPAH_Count>
0

> <BrambillaExpAmes>
0

> <BrambillaIndex>
228

> <BrambillaMarketedDrug>
1

> <Hansen>
1

> <HansenExpAmes>
0

> <HansenIndex>
3730

> <Kazius>
1

> <KaziusExpAmes>
0

> <KaziusIndex>
787

> <KregionPAH_Count>
0

> <Molecular_Weight>
368.4892

> <N_nitro_Count>
0

> <Nitrosoamine_Count>
0

> <Polyaromatic_Count>
0

> <SulfurNitrogenMustard_Count>
0

> <UnsubstitutedNbondedtoheteroatom_Count>
0

> <a_b_unsaturated_aldehyde_Count>
0

> <aldehyde_Count>
0

> <aliphaticHalide_Count>
0

> <aromaticNitroso_Count>
0

> <arylAmine_Count>
0

> <azide_Count>
0

> <aziridine_Count>
0

> <azoaromatic_Count>
0

> <diazo_Count>
0

> <epoxide_Count>
0

> <nitrile_Count>
0

> <nitroaromatic_Count>
0

> <triazene_Count>
0

$$$$
Molecule3742
  MOLSOFT 08121118112D

 15 14  0  0  0  0  0  0  0  0999 V2000
    1.3000    1.9500    0.0000 O   0  5  0
    1.3000    0.7500    0.0000 N   0  3  0
    0.2606    0.1503    0.0000 O   0  0  0
    2.6000    0.0000    0.0000 O   0  0  0
    3.9000    0.7500    0.0000 C   0  0  0
    5.2000    0.0000    0.0000 C   0  0  0
    6.5000    0.7500    0.0000 C   0  0  0
    7.7999    0.0000    0.0000 O   0  0  0
    9.0999    0.7500    0.0000 N   0  3  0
   10.1394    0.1503    0.0000 O   0  0  0
    9.0999    1.9500    0.0000 O   0  5  0
    5.2030   -1.5008    0.0000 O   0  0  0
    6.5039   -2.2494    0.0000 N   0  3  0
    6.5063   -3.4494    0.0000 O   0  0  0
    7.5421   -1.6476    0.0000 O   0  5  0
  1  2  1
  2  3  2
  2  4  1
  4  5  1
  5  6  1
  6  7  1
  7  8  1
  8  9  1
  9 10  2
  9 11  1
  6 12  1
 12 13  1
 13 14  2
 13 15  1
M  CHG  6   1  -1   2   1   9   1  11  -1  13   1  15  -1
M  END
> <Name>
Molecule3742

> <AcidHalide_Count>
0

> <AliphaticHydroxylAmine_Count>
0

> <AlkylNitrite_Count>
0

> <ArNHMe_Count>
0

> <ArNMe2_Count>
0

> <ArN_CH2_2min_Count>
0

> <AromaticHydroxylAmine_Count>
0

> <AromaticSulfonamide_Count>
0

> <ArylAmineAmide_Count>
0

> <BayregionPAH_Count>
0

> <BrambillaExpAmes>
1

> <BrambillaIndex>
343

> <BrambillaMarketedDrug>
1

> <Hansen>
1

> <HansenExpAmes>
1

> <HansenIndex>
3786

> <Kazius>
1

> <KaziusExpAmes>
1

> <KaziusIndex>
1417

> <KregionPAH_Count>
0

> <Molecular_Weight>
227.0865

> <N_nitro_Count>
0

> <Nitrosoamine_Count>
0

> <Polyaromatic_Count>
0

> <SulfurNitrogenMustard_Count>
0

> <UnsubstitutedNbondedtoheteroatom_Count>
0

> <a_b_unsaturated_aldehyde_Count>
0

> <aldehyde_Count>
0

> <aliphaticHalide_Count>
0

> <aromaticNitroso_Count>
0

> <arylAmine_Count>
0

> <azide_Count>
0

> <aziridine_Count>
0

> <azoaromatic_Count>
0

> <diazo_Count>
0

> <epoxide_Count>
0

> <nitrile_Count>
0

> <nitroaromatic_Count>
0

> <triazene_Count>
0

$$$$
Molecule3814
  MOLSOFT 08121118112D

 22 24  0  0  0  0  0  0  0  0999 V2000
   -6.5543    9.4126    0.0000 C   0  0  0
   -6.5292    8.2129    0.0000 C   0  0  0
   -7.5559    7.5917    0.0000 C   0  0  0
   -5.2145    7.4890    0.0000 N   0  0  0
   -5.1832    5.9885    0.0000 C   0  0  0
   -3.8685    5.2645    0.0000 C   0  0  3
   -2.8419    5.8857    0.0000 O   0  0  0
   -3.8372    3.7640    0.0000 C   0  0  0
   -2.5225    3.0401    0.0000 O   0  0  0
   -2.4915    1.5389    0.0000 C   0  0  0
   -3.7006    0.8244    0.0000 C   0  0  0
   -3.7006   -0.6045    0.0000 C   0  0  0
   -2.4915   -1.3190    0.0000 C   0  0  0
   -1.2274   -0.6045    0.0000 C   0  0  0
    0.0000   -1.3190    0.0000 N   0  0  0
    1.2274   -0.6045    0.0000 C   0  0  0
    2.4732   -1.3190    0.0000 C   0  0  0
    3.7372   -0.6045    0.0000 C   0  0  0
    3.7372    0.8244    0.0000 C   0  0  0
    2.4732    1.5389    0.0000 C   0  0  0
    1.2274    0.8244    0.0000 C   0  0  0
   -1.2274    0.8244    0.0000 C   0  0  0
  1  2  1
  2  3  1
  2  4  1
  4  5  1
  6  5  1
  6  7  1
  6  8  1
  8  9  1
  9 10  1
 10 11  2
 11 12  1
 12 13  2
 13 14  1
 14 15  1
 15 16  1
 16 17  2
 17 18  1
 18 19  2
 19 20  1
 20 21  2
 16 21  1
 21 22  1
 10 22  1
 14 22  2
M  END
> <Name>
Molecule3814

> <AcidHalide_Count>
0

> <AliphaticHydroxylAmine_Count>
0

> <AlkylNitrite_Count>
0

> <ArNHMe_Count>
0

> <ArNMe2_Count>
0

> <ArN_CH2_2min_Count>
0

> <AromaticHydroxylAmine_Count>
0

> <AromaticSulfonamide_Count>
0

> <ArylAmineAmide_Count>
0

> <BayregionPAH_Count>
0

> <BrambillaExpAmes>
0

> <BrambillaIndex>
150

> <BrambillaMarketedDrug>
1

> <Hansen>
1

> <HansenExpAmes>
0

> <HansenIndex>
3859

> <Kazius>
1

> <KaziusExpAmes>
0

> <KaziusIndex>
1741

> <KregionPAH_Count>
0

> <Molecular_Weight>
298.37947

> <N_nitro_Count>
0

> <Nitrosoamine_Count>
0

> <Polyaromatic_Count>
1

> <SulfurNitrogenMustard_Count>
0

> <UnsubstitutedNbondedtoheteroatom_Count>
0

> <a_b_unsaturated_aldehyde_Count>
0

> <aldehyde_Count>
0

> <aliphaticHalide_Count>
0

> <aromaticNitroso_Count>
0

> <arylAmine_Count>
0

> <azide_Count>
0

> <aziridine_Count>
0

> <azoaromatic_Count>
0

> <diazo_Count>
0

> <epoxide_Count>
0

> <nitrile_Count>
0

> <nitroaromatic_Count>
0

> <triazene_Count>
0

$$$$
Molecule3883
  MOLSOFT 08121118112D

 17 17  0  0  0  0  0  0  0  0999 V2000
    6.2404   -8.1037    0.0000 C   0  0  0
    5.2012   -7.5037    0.0000 C   0  0  0
    5.2002   -6.0029    0.0000 C   0  0  0
    3.9005   -5.2525    0.0000 N   0  0  0
    3.8995   -3.7516    0.0000 C   0  0  0
    4.9385   -3.1513    0.0000 O   0  0  0
    2.5997   -3.0012    0.0000 N   0  0  0
    2.5988   -1.5004    0.0000 S   0  0  0
    3.6383   -2.0999    0.0000 O   0  0  0
    3.6378   -0.9001    0.0000 O   0  0  0
    1.2990   -0.7500    0.0000 C   0  0  0
    1.2990    0.7500    0.0000 C   0  0  0
    0.0000    1.5000    0.0000 C   0  0  0
   -1.2990    0.7500    0.0000 C   0  0  0
   -2.3383    1.3500    0.0000 Cl  0  0  0
   -1.2990   -0.7500    0.0000 C   0  0  0
    0.0000   -1.5000    0.0000 C   0  0  0
  1  2  1
  2  3  1
  3  4  1
  4  5  1
  5  6  2
  5  7  1
  7  8  1
  8  9  2
  8 10  2
  8 11  1
 11 12  2
 12 13  1
 13 14  2
 14 15  1
 14 16  1
 16 17  2
 11 17  1
M  END
> <Name>
Molecule3883

> <AcidHalide_Count>
0

> <AliphaticHydroxylAmine_Count>
0

> <AlkylNitrite_Count>
0

> <ArNHMe_Count>
0

> <ArNMe2_Count>
0

> <ArN_CH2_2min_Count>
0

> <AromaticHydroxylAmine_Count>
0

> <AromaticSulfonamide_Count>
0

> <ArylAmineAmide_Count>
0

> <BayregionPAH_Count>
0

> <BrambillaExpAmes>
0

> <BrambillaIndex>
65

> <BrambillaMarketedDrug>
1

> <Hansen>
1

> <HansenExpAmes>
0

> <HansenIndex>
3929

> <Kazius>
1

> <KaziusExpAmes>
0

> <KaziusIndex>
2992

> <KregionPAH_Count>
0

> <Molecular_Weight>
276.73982

> <N_nitro_Count>
0

> <Nitrosoamine_Count>
0

> <Polyaromatic_Count>
0

> <SulfurNitrogenMustard_Count>
0

> <UnsubstitutedNbondedtoheteroatom_Count>
0

> <a_b_unsaturated_aldehyde_Count>
0

> <aldehyde_Count>
0

> <aliphaticHalide_Count>
0

> <aromaticNitroso_Count>
0

> <arylAmine_Count>
0

> <azide_Count>
0

> <aziridine_Count>
0

> <azoaromatic_Count>
0

> <diazo_Count>
0

> <epoxide_Count>
0

> <nitrile_Count>
0

> <nitroaromatic_Count>
0

> <triazene_Count>
0

$$$$
Molecule3887
  MOLSOFT 08121118112D

 16 16  0  0  0  0  0  0  0  0999 V2000
    1.5548   -3.6021    0.0000 C   0  0  0
    2.5951   -3.0039    0.0000 C   0  0  3
    2.5973   -1.5031    0.0000 C   0  0  0
    1.2990   -0.7500    0.0000 C   0  0  0
    1.2990    0.7500    0.0000 C   0  0  0
    0.0000    1.5000    0.0000 C   0  0  0
   -1.2990    0.7500    0.0000 C   0  0  0
   -2.3383    1.3500    0.0000 O   0  0  0
   -1.2990   -0.7500    0.0000 C   0  0  0
   -2.3383   -1.3500    0.0000 O   0  0  0
    0.0000   -1.5000    0.0000 C   0  0  0
    1.2704   -2.2385    0.0000 N   0  0  0
    0.2306   -2.8375    0.0000 N   0  0  0
    3.8933   -3.7570    0.0000 C   0  0  0
    3.8916   -4.9570    0.0000 O   0  0  0
    4.9336   -3.1588    0.0000 O   0  0  0
  2  1  1
  2  3  1
  3  4  1
  4  5  2
  5  6  1
  6  7  2
  7  8  1
  7  9  1
  9 10  1
  9 11  2
  4 11  1
  2 12  1
 12 13  1
  2 14  1
 14 15  2
 14 16  1
M  END
> <Name>
Molecule3887

> <AcidHalide_Count>
0

> <AliphaticHydroxylAmine_Count>
0

> <AlkylNitrite_Count>
0

> <ArNHMe_Count>
0

> <ArNMe2_Count>
0

> <ArN_CH2_2min_Count>
0

> <AromaticHydroxylAmine_Count>
0

> <AromaticSulfonamide_Count>
0

> <ArylAmineAmide_Count>
0

> <BayregionPAH_Count>
0

> <BrambillaExpAmes>
1

> <BrambillaIndex>
348

> <BrambillaMarketedDrug>
1

> <Hansen>
1

> <HansenExpAmes>
1

> <HansenIndex>
3933

> <Kazius>
1

> <KaziusExpAmes>
1

> <KaziusIndex>
1896

> <KregionPAH_Count>
0

> <Molecular_Weight>
226.22916

> <N_nitro_Count>
0

> <Nitrosoamine_Count>
0

> <Polyaromatic_Count>
0

> <SulfurNitrogenMustard_Count>
0

> <UnsubstitutedNbondedtoheteroatom_Count>
1

> <a_b_unsaturated_aldehyde_Count>
0

> <aldehyde_Count>
0

> <aliphaticHalide_Count>
0

> <aromaticNitroso_Count>
0

> <arylAmine_Count>
0

> <azide_Count>
0

> <aziridine_Count>
0

> <azoaromatic_Count>
0

> <diazo_Count>
0

> <epoxide_Count>
0

> <nitrile_Count>
0

> <nitroaromatic_Count>
0

> <triazene_Count>
0

$$$$
Molecule4022
  MOLSOFT 08121118112D

 29 30  0  0  0  0  0  0  0  0999 V2000
   11.4284   -5.4073    0.0000 N   0  0  0
   10.3894   -6.0076    0.0000 C   0  0  0
    9.0889   -5.2584    0.0000 C   0  0  0
    7.7894   -6.0092    0.0000 C   0  0  0
    6.4889   -5.2601    0.0000 C   0  0  0
    5.1894   -6.0109    0.0000 C   0  0  3
    3.8912   -5.2578    0.0000 N   0  0  0
    3.8933   -3.7570    0.0000 C   0  0  3
    2.5951   -3.0039    0.0000 C   0  0  0
    2.5973   -1.5031    0.0000 C   0  0  0
    1.2990   -0.7500    0.0000 C   0  0  0
    1.2990    0.7500    0.0000 C   0  0  0
    0.0000    1.5000    0.0000 C   0  0  0
   -1.2990    0.7500    0.0000 C   0  0  0
   -1.2990   -0.7500    0.0000 C   0  0  0
    0.0000   -1.5000    0.0000 C   0  0  0
    5.1929   -3.0062    0.0000 C   0  0  0
    5.1932   -1.8062    0.0000 O   0  0  0
    6.2321   -3.6062    0.0000 O   0  0  0
    5.1873   -7.5117    0.0000 C   0  0  0
    4.1470   -8.1099    0.0000 O   0  0  0
    6.4855   -8.2648    0.0000 N   0  0  0
    7.8369   -7.6438    0.0000 C   0  0  0
    8.8406   -8.7585    0.0000 C   0  0  0
    8.0906  -10.0575    0.0000 C   0  0  0
    6.6233   -9.7456    0.0000 C   0  0  3
    5.5044  -10.7419    0.0000 C   0  0  0
    5.7465  -11.9172    0.0000 O   0  0  0
    4.3653  -10.3643    0.0000 O   0  0  0
  1  2  1
  2  3  1
  3  4  1
  4  5  1
  6  5  1
  6  7  1
  8  7  1
  8  9  1
  9 10  1
 10 11  1
 11 12  2
 12 13  1
 13 14  2
 14 15  1
 15 16  2
 11 16  1
  8 17  1
 17 18  2
 17 19  1
  6 20  1
 20 21  2
 20 22  1
 22 23  1
 23 24  1
 24 25  1
 26 25  1
 26 22  1
 26 27  1
 27 28  2
 27 29  1
M  END
> <Name>
Molecule4022

> <AcidHalide_Count>
0

> <AliphaticHydroxylAmine_Count>
0

> <AlkylNitrite_Count>
0

> <ArNHMe_Count>
0

> <ArNMe2_Count>
0

> <ArN_CH2_2min_Count>
0

> <AromaticHydroxylAmine_Count>
0

> <AromaticSulfonamide_Count>
0

> <ArylAmineAmide_Count>
0

> <BayregionPAH_Count>
0

> <BrambillaExpAmes>
0

> <BrambillaIndex>
251

> <BrambillaMarketedDrug>
1

> <Hansen>
1

> <HansenExpAmes>
0

> <HansenIndex>
4070

> <Kazius>
1

> <KaziusExpAmes>
0

> <KaziusIndex>
2504

> <KregionPAH_Count>
0

> <Molecular_Weight>
405.48793

> <N_nitro_Count>
0

> <Nitrosoamine_Count>
0

> <Polyaromatic_Count>
0

> <SulfurNitrogenMustard_Count>
0

> <UnsubstitutedNbondedtoheteroatom_Count>
0

> <a_b_unsaturated_aldehyde_Count>
0

> <aldehyde_Count>
0

> <aliphaticHalide_Count>
0

> <aromaticNitroso_Count>
0

> <arylAmine_Count>
0

> <azide_Count>
0

> <aziridine_Count>
0

> <azoaromatic_Count>
0

> <diazo_Count>
0

> <epoxide_Count>
0

> <nitrile_Count>
0

> <nitroaromatic_Count>
0

> <triazene_Count>
0

$$$$
Molecule4099
  MOLSOFT 08121118112D

 24 24  0  0  0  0  0  0  0  0999 V2000
    4.9292   -5.8600    0.0000 C   0  0  0
    3.8912   -5.2578    0.0000 C   0  0  0
    3.8933   -3.7570    0.0000 C   0  0  0
    2.5951   -3.0039    0.0000 C   0  0  0
    1.5548   -3.6021    0.0000 O   0  0  0
    2.5973   -1.5031    0.0000 N   0  0  0
    1.2990   -0.7500    0.0000 C   0  0  0
    1.2990    0.7500    0.0000 C   0  0  0
    0.0000    1.5000    0.0000 C   0  0  0
   -1.2990    0.7500    0.0000 C   0  0  0
   -2.5973    1.5031    0.0000 O   0  0  0
   -2.5951    3.0039    0.0000 C   0  0  0
   -3.8933    3.7570    0.0000 C   0  0  3
   -4.9336    3.1588    0.0000 O   0  0  0
   -3.8912    5.2578    0.0000 C   0  0  0
   -5.1894    6.0109    0.0000 N   0  0  0
   -5.1873    7.5117    0.0000 C   0  0  0
   -6.2253    8.1138    0.0000 C   0  0  0
   -4.1470    8.1099    0.0000 C   0  0  0
   -1.2990   -0.7500    0.0000 C   0  0  0
    0.0000   -1.5000    0.0000 C   0  0  0
   -2.5972   -1.5031    0.0000 C   0  0  0
   -2.5955   -2.7031    0.0000 O   0  0  0
   -3.6375   -0.9049    0.0000 C   0  0  0
  1  2  1
  2  3  1
  3  4  1
  4  5  2
  4  6  1
  6  7  1
  7  8  2
  8  9  1
  9 10  2
 10 11  1
 11 12  1
 13 12  1
 13 14  1
 13 15  1
 15 16  1
 16 17  1
 17 18  1
 17 19  1
 10 20  1
 20 21  2
  7 21  1
 20 22  1
 22 23  2
 22 24  1
M  END
> <Name>
Molecule4099

> <AcidHalide_Count>
0

> <AliphaticHydroxylAmine_Count>
0

> <AlkylNitrite_Count>
0

> <ArNHMe_Count>
0

> <ArNMe2_Count>
0

> <ArN_CH2_2min_Count>
0

> <AromaticHydroxylAmine_Count>
0

> <AromaticSulfonamide_Count>
0

> <ArylAmineAmide_Count>
1

> <BayregionPAH_Count>
0

> <BrambillaExpAmes>
0

> <BrambillaIndex>
187

> <BrambillaMarketedDrug>
1

> <Hansen>
1

> <HansenExpAmes>
0

> <HansenIndex>
4148

> <Kazius>
1

> <KaziusExpAmes>
0

> <KaziusIndex>
4246

> <KregionPAH_Count>
0

> <Molecular_Weight>
336.42592

> <N_nitro_Count>
0

> <Nitrosoamine_Count>
0

> <Polyaromatic_Count>
0

> <SulfurNitrogenMustard_Count>
0

> <UnsubstitutedNbondedtoheteroatom_Count>
0

> <a_b_unsaturated_aldehyde_Count>
0

> <aldehyde_Count>
0

> <aliphaticHalide_Count>
0

> <aromaticNitroso_Count>
0

> <arylAmine_Count>
0

> <azide_Count>
0

> <aziridine_Count>
0

> <azoaromatic_Count>
0

> <diazo_Count>
0

> <epoxide_Count>
0

> <nitrile_Count>
0

> <nitroaromatic_Count>
0

> <triazene_Count>
0

$$$$
Molecule4106
  MOLSOFT 08121118112D

 17 18  0  0  0  0  0  0  0  0999 V2000
   -3.9072    2.7019    0.0000 C   0  0  0
   -3.9091    1.5019    0.0000 O   0  0  0
   -2.6111    0.7486    0.0000 C   0  0  0
   -2.6111   -0.7486    0.0000 C   0  0  0
   -1.2964   -1.4973    0.0000 C   0  0  0
    0.0000   -0.7486    0.0000 C   0  0  0
    1.2964   -1.4973    0.0000 C   0  0  0
    2.5929   -0.7486    0.0000 C   0  0  0
    2.5929    0.7486    0.0000 C   0  0  0
    1.2964    1.4973    0.0000 C   0  0  0
    0.0000    0.7486    0.0000 C   0  0  0
   -1.2964    1.4973    0.0000 C   0  0  0
    3.8942   -1.4964    0.0000 C   0  0  3
    3.8963   -2.6964    0.0000 C   0  0  0
    5.1929   -0.7441    0.0000 C   0  0  0
    6.2333   -1.3420    0.0000 O   0  0  0
    5.1908    0.4559    0.0000 O   0  0  0
  1  2  1
  2  3  1
  3  4  2
  4  5  1
  5  6  2
  6  7  1
  7  8  2
  8  9  1
  9 10  2
 10 11  1
  6 11  1
 11 12  2
  3 12  1
 13  8  1
 13 14  1
 13 15  1
 15 16  2
 15 17  1
M  END
> <Name>
Molecule4106

> <AcidHalide_Count>
0

> <AliphaticHydroxylAmine_Count>
0

> <AlkylNitrite_Count>
0

> <ArNHMe_Count>
0

> <ArNMe2_Count>
0

> <ArN_CH2_2min_Count>
0

> <AromaticHydroxylAmine_Count>
0

> <AromaticSulfonamide_Count>
0

> <ArylAmineAmide_Count>
0

> <BayregionPAH_Count>
0

> <BrambillaExpAmes>
0

> <BrambillaIndex>
61

> <BrambillaMarketedDrug>
1

> <Hansen>
1

> <HansenExpAmes>
0

> <HansenIndex>
4155

> <Kazius>
1

> <KaziusExpAmes>
0

> <KaziusIndex>
2121

> <KregionPAH_Count>
0

> <Molecular_Weight>
230.25915

> <N_nitro_Count>
0

> <Nitrosoamine_Count>
0

> <Polyaromatic_Count>
0

> <SulfurNitrogenMustard_Count>
0

> <UnsubstitutedNbondedtoheteroatom_Count>
0

> <a_b_unsaturated_aldehyde_Count>
0

> <aldehyde_Count>
0

> <aliphaticHalide_Count>
0

> <aromaticNitroso_Count>
0

> <arylAmine_Count>
0

> <azide_Count>
0

> <aziridine_Count>
0

> <azoaromatic_Count>
0

> <diazo_Count>
0

> <epoxide_Count>
0

> <nitrile_Count>
0

> <nitroaromatic_Count>
0

> <triazene_Count>
0

$$$$
Molecule4133
  MOLSOFT 08121118112D

 17 18  0  0  0  0  0  0  0  0999 V2000
    4.9395   -1.3433    0.0000 C   0  0  0
    3.8990   -0.7455    0.0000 C   0  0  0
    2.6003   -1.4977    0.0000 O   0  0  0
    1.2990   -0.7500    0.0000 C   0  0  0
    1.2990    0.7500    0.0000 C   0  0  0
    0.0000    1.5000    0.0000 C   0  0  0
   -1.2990    0.7500    0.0000 C   0  0  0
   -1.2990   -0.7500    0.0000 C   0  0  0
    0.0000   -1.5000    0.0000 C   0  0  0
   -0.0031   -3.0008    0.0000 O   0  0  0
   -1.3039   -3.7494    0.0000 C   0  0  0
   -1.3070   -5.2502    0.0000 C   0  0  3
   -2.6060   -6.0003    0.0000 C   0  0  0
   -2.6060   -7.5003    0.0000 N   0  0  0
   -1.3070   -8.2503    0.0000 C   0  0  0
   -0.0080   -7.5003    0.0000 C   0  0  0
   -0.0079   -6.0003    0.0000 O   0  0  0
  1  2  1
  2  3  1
  3  4  1
  4  5  2
  5  6  1
  6  7  2
  7  8  1
  8  9  2
  4  9  1
  9 10  1
 10 11  1
 12 11  1
 12 13  1
 13 14  1
 14 15  1
 15 16  1
 16 17  1
 12 17  1
M  END
> <Name>
Molecule4133

> <AcidHalide_Count>
0

> <AliphaticHydroxylAmine_Count>
0

> <AlkylNitrite_Count>
0

> <ArNHMe_Count>
0

> <ArNMe2_Count>
0

> <ArN_CH2_2min_Count>
0

> <AromaticHydroxylAmine_Count>
0

> <AromaticSulfonamide_Count>
0

> <ArylAmineAmide_Count>
0

> <BayregionPAH_Count>
0

> <BrambillaExpAmes>
0

> <BrambillaIndex>
66

> <BrambillaMarketedDrug>
1

> <Hansen>
1

> <HansenExpAmes>
0

> <HansenIndex>
4182

> <Kazius>
1

> <KaziusExpAmes>
0

> <KaziusIndex>
2471

> <KregionPAH_Count>
0

> <Molecular_Weight>
237.29486

> <N_nitro_Count>
0

> <Nitrosoamine_Count>
0

> <Polyaromatic_Count>
0

> <SulfurNitrogenMustard_Count>
0

> <UnsubstitutedNbondedtoheteroatom_Count>
0

> <a_b_unsaturated_aldehyde_Count>
0

> <aldehyde_Count>
0

> <aliphaticHalide_Count>
0

> <aromaticNitroso_Count>
0

> <arylAmine_Count>
0

> <azide_Count>
0

> <aziridine_Count>
0

> <azoaromatic_Count>
0

> <diazo_Count>
0

> <epoxide_Count>
0

> <nitrile_Count>
0

> <nitroaromatic_Count>
0

> <triazene_Count>
0

$$$$
Molecule4221
  MOLSOFT 08121118112D

 25 26  0  0  0  0  0  0  0  0999 V2000
    3.6331   -3.6060    0.0000 C   0  0  0
    2.5951   -3.0039    0.0000 O   0  0  0
    2.5973   -1.5031    0.0000 C   0  0  0
    1.2990   -0.7500    0.0000 C   0  0  0
    1.2990    0.7500    0.0000 C   0  0  3
    0.0000    1.5000    0.0000 C   0  0  0
   -1.2990    0.7500    0.0000 C   0  0  0
   -2.3383    1.3500    0.0000 C   0  0  0
   -1.2990   -0.7500    0.0000 N   0  0  0
    0.0000   -1.5000    0.0000 C   0  0  0
    0.0000   -2.7000    0.0000 C   0  0  0
   -0.0031    3.0008    0.0000 C   0  0  0
   -1.0438    3.5984    0.0000 O   0  0  0
    1.2946    3.7547    0.0000 O   0  0  0
    1.2921    4.9547    0.0000 C   0  0  0
    2.2637    1.8997    0.0000 C   0  0  0
    1.7485    3.3085    0.0000 C   0  0  0
    2.7108    4.4591    0.0000 C   0  0  0
    4.1885    4.2009    0.0000 C   0  0  0
    4.7037    2.7922    0.0000 C   0  0  0
    3.7414    1.6416    0.0000 C   0  0  0
    3.7469    0.1408    0.0000 N   0  3  0
    4.7880   -0.4560    0.0000 O   0  0  0
    2.8826   -0.3621    0.0000 O   0  5  0
    3.4642   -1.0046    0.0000 O   0  0  0
  1  2  1
  2  3  1
  3  4  2
  5  4  1
  5  6  1
  6  7  2
  7  8  1
  7  9  1
  9 10  2
  4 10  1
 10 11  1
  6 12  1
 12 13  2
 12 14  1
 14 15  1
  5 16  1
 16 17  2
 17 18  1
 18 19  2
 19 20  1
 20 21  2
 16 21  1
 21 22  1
 22 23  2
 22 24  1
  3 25  1
M  CHG  2  22   1  24  -1
M  END
> <Name>
Molecule4221

> <AcidHalide_Count>
0

> <AliphaticHydroxylAmine_Count>
0

> <AlkylNitrite_Count>
0

> <ArNHMe_Count>
0

> <ArNMe2_Count>
0

> <ArN_CH2_2min_Count>
0

> <AromaticHydroxylAmine_Count>
0

> <AromaticSulfonamide_Count>
0

> <ArylAmineAmide_Count>
0

> <BayregionPAH_Count>
0

> <BrambillaExpAmes>
0

> <BrambillaIndex>
199

> <BrambillaMarketedDrug>
1

> <Hansen>
1

> <HansenExpAmes>
0

> <HansenIndex>
4270

> <Kazius>
1

> <KaziusExpAmes>
0

> <KaziusIndex>
734

> <KregionPAH_Count>
0

> <Molecular_Weight>
346.33462

> <N_nitro_Count>
0

> <Nitrosoamine_Count>
0

> <Polyaromatic_Count>
0

> <SulfurNitrogenMustard_Count>
0

> <UnsubstitutedNbondedtoheteroatom_Count>
0

> <a_b_unsaturated_aldehyde_Count>
0

> <aldehyde_Count>
0

> <aliphaticHalide_Count>
0

> <aromaticNitroso_Count>
0

> <arylAmine_Count>
0

> <azide_Count>
0

> <aziridine_Count>
0

> <azoaromatic_Count>
0

> <diazo_Count>
0

> <epoxide_Count>
0

> <nitrile_Count>
0

> <nitroaromatic_Count>
1

> <triazene_Count>
0

$$$$
Molecule4347
  MOLSOFT 08121118112D

 16 17  0  0  0  0  0  0  0  0999 V2000
    3.1611    0.6704    0.0000 C   0  0  0
    2.7502   -0.4571    0.0000 C   0  0  0
    1.2990   -0.7500    0.0000 C   0  0  0
    1.2990    0.7500    0.0000 C   0  0  0
    2.3383    1.3500    0.0000 O   0  0  0
    0.0000    1.5000    0.0000 N   0  0  0
   -1.2990    0.7500    0.0000 C   0  0  0
   -1.2990   -0.7500    0.0000 N   0  0  0
    0.0000   -1.5000    0.0000 C   0  0  0
    0.0000   -2.7000    0.0000 O   0  0  0
    1.7713   -2.1535    0.0000 C   0  0  0
    3.2417   -2.4501    0.0000 C   0  0  0
    3.7200   -3.8718    0.0000 C   0  0  0
    2.7279   -4.9969    0.0000 C   0  0  0
    1.2576   -4.7003    0.0000 C   0  0  0
    0.7792   -3.2786    0.0000 C   0  0  0
  1  2  1
  2  3  1
  3  4  1
  4  5  2
  4  6  1
  6  7  1
  7  8  1
  8  9  1
  3  9  1
  9 10  2
  3 11  1
 11 12  2
 12 13  1
 13 14  2
 14 15  1
 15 16  2
 11 16  1
M  END
> <Name>
Molecule4347

> <AcidHalide_Count>
0

> <AliphaticHydroxylAmine_Count>
0

> <AlkylNitrite_Count>
0

> <ArNHMe_Count>
0

> <ArNMe2_Count>
0

> <ArN_CH2_2min_Count>
0

> <AromaticHydroxylAmine_Count>
0

> <AromaticSulfonamide_Count>
0

> <ArylAmineAmide_Count>
0

> <BayregionPAH_Count>
0

> <BrambillaExpAmes>
1

> <BrambillaIndex>
347

> <BrambillaMarketedDrug>
1

> <Hansen>
1

> <HansenExpAmes>
1

> <HansenIndex>
4401

> <Kazius>
1

> <KaziusExpAmes>
1

> <KaziusIndex>
1720

> <KregionPAH_Count>
0

> <Molecular_Weight>
218.25175

> <N_nitro_Count>
0

> <Nitrosoamine_Count>
0

> <Polyaromatic_Count>
0

> <SulfurNitrogenMustard_Count>
0

> <UnsubstitutedNbondedtoheteroatom_Count>
0

> <a_b_unsaturated_aldehyde_Count>
0

> <aldehyde_Count>
0

> <aliphaticHalide_Count>
0

> <aromaticNitroso_Count>
0

> <arylAmine_Count>
0

> <azide_Count>
0

> <aziridine_Count>
0

> <azoaromatic_Count>
0

> <diazo_Count>
0

> <epoxide_Count>
0

> <nitrile_Count>
0

> <nitroaromatic_Count>
0

> <triazene_Count>
0

$$$$
Molecule4363
  MOLSOFT 08121118112D

 22 25  0  0  0  0  0  0  0  0999 V2000
    2.0413    2.9885    0.0000 C   0  0  0
    2.0440    1.7885    0.0000 C   0  0  3
    0.8030    2.5185    0.0000 C   0  0  0
   -0.4562    1.7885    0.0000 C   0  0  0
   -0.4380    0.3285    0.0000 C   0  0  3
    0.8030   -0.3650    0.0000 C   0  0  3
    0.8212   -1.8067    0.0000 C   0  0  0
   -0.4197   -2.5550    0.0000 C   0  0  0
   -1.6790   -1.8250    0.0000 C   0  0  0
   -2.9382   -2.5732    0.0000 C   0  0  0
   -4.1792   -1.8432    0.0000 C   0  0  0
   -5.2209   -2.4390    0.0000 O   0  0  0
   -4.1792   -0.4015    0.0000 C   0  0  0
   -2.9565    0.3102    0.0000 C   0  0  0
   -1.6790   -0.3832    0.0000 C   0  0  0
    2.0440    0.3467    0.0000 C   0  0  3
    4.5625    0.3285    0.0000 C   0  0  0
    4.5625    1.8067    0.0000 C   0  0  0
    3.3032    2.5367    0.0000 C   0  0  3
    3.3371    1.3372    0.0000 O   0  0  0
    4.5984    3.2544    0.0000 C   0  0  0
    5.6339    3.8610    0.0000 C   0  0  0
  2  1  1
  2  3  1
  3  4  1
  5  4  1
  5  6  1
  6  7  1
  7  8  1
  8  9  1
  9 10  2
 10 11  1
 11 12  1
 11 13  2
 13 14  1
 14 15  2
  5 15  1
  9 15  1
  6 16  1
  2 16  1
 16 17  1
 17 18  1
 19 18  1
  2 19  1
 19 20  1
 19 21  1
 21 22  3
M  END
> <Name>
Molecule4363

> <AcidHalide_Count>
0

> <AliphaticHydroxylAmine_Count>
0

> <AlkylNitrite_Count>
0

> <ArNHMe_Count>
0

> <ArNMe2_Count>
0

> <ArN_CH2_2min_Count>
0

> <AromaticHydroxylAmine_Count>
0

> <AromaticSulfonamide_Count>
0

> <ArylAmineAmide_Count>
0

> <BayregionPAH_Count>
0

> <BrambillaExpAmes>
0

> <BrambillaIndex>
211

> <BrambillaMarketedDrug>
1

> <Hansen>
1

> <HansenExpAmes>
0

> <HansenIndex>
4417

> <Kazius>
1

> <KaziusExpAmes>
0

> <KaziusIndex>
4116

> <KregionPAH_Count>
0

> <Molecular_Weight>
296.40336

> <N_nitro_Count>
0

> <Nitrosoamine_Count>
0

> <Polyaromatic_Count>
0

> <SulfurNitrogenMustard_Count>
0

> <UnsubstitutedNbondedtoheteroatom_Count>
0

> <a_b_unsaturated_aldehyde_Count>
0

> <aldehyde_Count>
0

> <aliphaticHalide_Count>
0

> <aromaticNitroso_Count>
0

> <arylAmine_Count>
0

> <azide_Count>
0

> <aziridine_Count>
0

> <azoaromatic_Count>
0

> <diazo_Count>
0

> <epoxide_Count>
0

> <nitrile_Count>
1

> <nitroaromatic_Count>
0

> <triazene_Count>
0

$$$$
Molecule4378
  MOLSOFT 08121118112D

 17 18  0  0  0  0  0  0  0  0999 V2000
   -3.9072    2.7019    0.0000 C   0  0  0
   -3.9091    1.5019    0.0000 O   0  0  0
   -2.6111    0.7486    0.0000 C   0  0  0
   -2.6111   -0.7486    0.0000 C   0  0  0
   -1.2964   -1.4973    0.0000 C   0  0  0
    0.0000   -0.7486    0.0000 C   0  0  0
    1.2964   -1.4973    0.0000 C   0  0  0
    2.5929   -0.7486    0.0000 C   0  0  0
    3.8942   -1.4964    0.0000 C   0  0  0
    5.1929   -0.7441    0.0000 C   0  0  0
    6.4942   -1.4919    0.0000 C   0  0  0
    7.5325   -0.8904    0.0000 O   0  0  0
    6.4963   -2.6919    0.0000 C   0  0  0
    2.5929    0.7486    0.0000 C   0  0  0
    1.2964    1.4973    0.0000 C   0  0  0
    0.0000    0.7486    0.0000 C   0  0  0
   -1.2964    1.4973    0.0000 C   0  0  0
  1  2  1
  2  3  1
  3  4  2
  4  5  1
  5  6  2
  6  7  1
  7  8  2
  8  9  1
  9 10  1
 10 11  1
 11 12  2
 11 13  1
  8 14  1
 14 15  2
 15 16  1
  6 16  1
 16 17  2
  3 17  1
M  END
> <Name>
Molecule4378

> <AcidHalide_Count>
0

> <AliphaticHydroxylAmine_Count>
0

> <AlkylNitrite_Count>
0

> <ArNHMe_Count>
0

> <ArNMe2_Count>
0

> <ArN_CH2_2min_Count>
0

> <AromaticHydroxylAmine_Count>
0

> <AromaticSulfonamide_Count>
0

> <ArylAmineAmide_Count>
0

> <BayregionPAH_Count>
0

> <BrambillaExpAmes>
0

> <BrambillaIndex>
63

> <BrambillaMarketedDrug>
1

> <Hansen>
1

> <HansenExpAmes>
0

> <HansenIndex>
4432

> <Kazius>
1

> <KaziusExpAmes>
0

> <KaziusIndex>
777

> <KregionPAH_Count>
0

> <Molecular_Weight>
228.28634

> <N_nitro_Count>
0

> <Nitrosoamine_Count>
0

> <Polyaromatic_Count>
0

> <SulfurNitrogenMustard_Count>
0

> <UnsubstitutedNbondedtoheteroatom_Count>
0

> <a_b_unsaturated_aldehyde_Count>
0

> <aldehyde_Count>
0

> <aliphaticHalide_Count>
0

> <aromaticNitroso_Count>
0

> <arylAmine_Count>
0

> <azide_Count>
0

> <aziridine_Count>
0

> <azoaromatic_Count>
0

> <diazo_Count>
0

> <epoxide_Count>
0

> <nitrile_Count>
0

> <nitroaromatic_Count>
0

> <triazene_Count>
0

$$$$
Molecule4478
  MOLSOFT 08121118112D

 22 25  0  0  0  0  0  0  0  0999 V2000
    0.6100   -7.0652    0.0000 C   0  0  0
    0.6808   -5.8673    0.0000 N   0  0  0
   -0.5718   -5.0420    0.0000 C   0  0  0
   -0.4833   -3.5446    0.0000 C   0  0  0
    0.8607   -2.8697    0.0000 C   0  0  0
    0.8711   -1.3689    0.0000 C   0  0  0
    2.2245   -0.7311    0.0000 C   0  0  0
    3.3446   -1.7734    0.0000 C   0  0  0
    4.7913   -1.3067    0.0000 C   0  0  0
    5.1180    0.0933    0.0000 C   0  0  0
    4.0135    1.1200    0.0000 C   0  0  0
    2.5823    0.7000    0.0000 C   0  0  0
    1.6490    1.9290    0.0000 C   0  0  0
    0.1244    1.9290    0.0000 C   0  0  0
   -0.7934    0.7623    0.0000 C   0  0  0
   -2.2245    1.1978    0.0000 C   0  0  0
   -3.3290    0.1556    0.0000 C   0  0  0
   -3.0179   -1.2445    0.0000 C   0  0  0
   -1.5712   -1.7423    0.0000 C   0  0  0
   -0.4667   -0.7156    0.0000 C   0  0  0
    2.1103   -3.6979    0.0000 C   0  0  0
    2.0218   -5.1953    0.0000 C   0  0  0
  1  2  1
  2  3  1
  3  4  1
  4  5  1
  5  6  2
  6  7  1
  7  8  2
  8  9  1
  9 10  2
 10 11  1
 11 12  2
  7 12  1
 12 13  1
 13 14  2
 14 15  1
 15 16  2
 16 17  1
 17 18  2
 18 19  1
 19 20  2
  6 20  1
 15 20  1
  5 21  1
 21 22  1
  2 22  1
M  END
> <Name>
Molecule4478

> <AcidHalide_Count>
0

> <AliphaticHydroxylAmine_Count>
0

> <AlkylNitrite_Count>
0

> <ArNHMe_Count>
0

> <ArNMe2_Count>
0

> <ArN_CH2_2min_Count>
0

> <AromaticHydroxylAmine_Count>
0

> <AromaticSulfonamide_Count>
0

> <ArylAmineAmide_Count>
0

> <BayregionPAH_Count>
0

> <BrambillaExpAmes>
0

> <BrambillaIndex>
154

> <BrambillaMarketedDrug>
1

> <Hansen>
1

> <HansenExpAmes>
0

> <HansenIndex>
4532

> <Kazius>
1

> <KaziusExpAmes>
0

> <KaziusIndex>
266

> <KregionPAH_Count>
0

> <Molecular_Weight>
287.39813

> <N_nitro_Count>
0

> <Nitrosoamine_Count>
0

> <Polyaromatic_Count>
1

> <SulfurNitrogenMustard_Count>
0

> <UnsubstitutedNbondedtoheteroatom_Count>
0

> <a_b_unsaturated_aldehyde_Count>
0

> <aldehyde_Count>
0

> <aliphaticHalide_Count>
0

> <aromaticNitroso_Count>
0

> <arylAmine_Count>
0

> <azide_Count>
0

> <aziridine_Count>
0

> <azoaromatic_Count>
0

> <diazo_Count>
0

> <epoxide_Count>
0

> <nitrile_Count>
0

> <nitroaromatic_Count>
0

> <triazene_Count>
0

$$$$
Molecule4524
  MOLSOFT 08121118112D

 14 13  0  0  0  0  0  0  0  0999 V2000
    3.6432   -2.0994    0.0000 C   0  0  0
    2.6031   -1.5008    0.0000 C   0  0  0
    2.6000    0.0000    0.0000 C   0  0  3
    1.3000    0.7500    0.0000 C   0  0  0
    0.2606    0.1503    0.0000 O   0  0  0
    3.9000    0.7500    0.0000 N   0  0  0
    5.2000    0.0000    0.0000 C   0  0  0
    6.5000    0.7500    0.0000 C   0  0  0
    7.7999    0.0000    0.0000 N   0  0  0
    9.0999    0.7500    0.0000 C   0  0  3
    9.1030    2.2508    0.0000 C   0  0  0
   10.1431    2.8494    0.0000 C   0  0  0
   10.3999    0.0000    0.0000 C   0  0  0
   11.4393    0.5997    0.0000 O   0  0  0
  1  2  1
  3  2  1
  3  4  1
  4  5  1
  3  6  1
  6  7  1
  7  8  1
  8  9  1
 10  9  1
 10 11  1
 11 12  1
 10 13  1
 13 14  1
M  END
> <Name>
Molecule4524

> <AcidHalide_Count>
0

> <AliphaticHydroxylAmine_Count>
0

> <AlkylNitrite_Count>
0

> <ArNHMe_Count>
0

> <ArNMe2_Count>
0

> <ArN_CH2_2min_Count>
0

> <AromaticHydroxylAmine_Count>
0

> <AromaticSulfonamide_Count>
0

> <ArylAmineAmide_Count>
0

> <BayregionPAH_Count>
0

> <BrambillaExpAmes>
0

> <BrambillaIndex>
38

> <BrambillaMarketedDrug>
1

> <Hansen>
1

> <HansenExpAmes>
0

> <HansenIndex>
4579

> <Kazius>
1

> <KaziusExpAmes>
0

> <KaziusIndex>
4174

> <KregionPAH_Count>
0

> <Molecular_Weight>
204.30976

> <N_nitro_Count>
0

> <Nitrosoamine_Count>
0

> <Polyaromatic_Count>
0

> <SulfurNitrogenMustard_Count>
0

> <UnsubstitutedNbondedtoheteroatom_Count>
0

> <a_b_unsaturated_aldehyde_Count>
0

> <aldehyde_Count>
0

> <aliphaticHalide_Count>
0

> <aromaticNitroso_Count>
0

> <arylAmine_Count>
0

> <azide_Count>
0

> <aziridine_Count>
0

> <azoaromatic_Count>
0

> <diazo_Count>
0

> <epoxide_Count>
0

> <nitrile_Count>
0

> <nitroaromatic_Count>
0

> <triazene_Count>
0

$$$$
Molecule4597
  MOLSOFT 08121118112D

  5  5  0  0  0  0  0  0  0  0999 V2000
   -3.0804   -0.5737    0.0000 Cl  0  0  0
   -2.0420   -1.1753    0.0000 C   0  0  0
   -0.7500   -0.4330    0.0000 C   0  0  3
    0.7500   -0.4330    0.0000 C   0  0  0
    0.0000    0.8660    0.0000 O   0  0  0
  1  2  1
  3  2  1
  3  4  1
  4  5  1
  3  5  1
M  END
> <Name>
Molecule4597

> <AcidHalide_Count>
0

> <AliphaticHydroxylAmine_Count>
0

> <AlkylNitrite_Count>
0

> <ArNHMe_Count>
0

> <ArNMe2_Count>
0

> <ArN_CH2_2min_Count>
0

> <AromaticHydroxylAmine_Count>
0

> <AromaticSulfonamide_Count>
0

> <ArylAmineAmide_Count>
0

> <BayregionPAH_Count>
0

> <BrambillaExpAmes>
0

> <BrambillaIndex>
1

> <BrambillaMarketedDrug>
1

> <Hansen>
1

> <HansenExpAmes>
1

> <HansenIndex>
4654

> <Kazius>
1

> <KaziusExpAmes>
1

> <KaziusIndex>
681

> <KregionPAH_Count>
0

> <Molecular_Weight>
92.5242

> <N_nitro_Count>
0

> <Nitrosoamine_Count>
0

> <Polyaromatic_Count>
0

> <SulfurNitrogenMustard_Count>
0

> <UnsubstitutedNbondedtoheteroatom_Count>
0

> <a_b_unsaturated_aldehyde_Count>
0

> <aldehyde_Count>
0

> <aliphaticHalide_Count>
1

> <aromaticNitroso_Count>
0

> <arylAmine_Count>
0

> <azide_Count>
0

> <aziridine_Count>
0

> <azoaromatic_Count>
0

> <diazo_Count>
0

> <epoxide_Count>
1

> <nitrile_Count>
0

> <nitroaromatic_Count>
0

> <triazene_Count>
0

$$$$
Molecule4644
  MOLSOFT 08121118112D

 26 28  0  0  0  0  0  0  0  0999 V2000
    2.3238   -0.1256    0.0000 O   0  0  0
    1.2990   -0.7500    0.0000 C   0  0  0
    1.2990    0.7500    0.0000 C   0  0  0
    0.0000    1.5000    0.0000 C   0  0  0
   -1.2990    0.7500    0.0000 N   0  0  0
   -2.6003    1.4977    0.0000 C   0  0  0
   -3.8990    0.7455    0.0000 C   0  0  0
   -5.2003    1.4932    0.0000 C   0  0  0
   -6.4990    0.7409    0.0000 C   0  0  0
   -6.4969   -0.4591    0.0000 O   0  0  0
   -7.8003    1.4887    0.0000 C   0  0  0
   -9.0994    0.7387    0.0000 C   0  0  0
  -10.3984    1.4886    0.0000 C   0  0  0
  -10.3985    2.9886    0.0000 C   0  0  0
  -11.4377    3.5886    0.0000 F   0  0  0
   -9.0995    3.7387    0.0000 C   0  0  0
   -7.8004    2.9887    0.0000 C   0  0  0
   -1.2990   -0.7500    0.0000 C   0  0  0
    0.0000   -1.5000    0.0000 C   0  0  0
    1.2643   -2.2302    0.0000 C   0  0  0
    2.5453   -3.0105    0.0000 C   0  0  0
    2.5101   -4.5101    0.0000 C   0  0  0
    1.1938   -5.2294    0.0000 C   0  0  0
    1.1656   -6.4291    0.0000 Cl  0  0  0
   -0.0872   -4.4491    0.0000 C   0  0  0
   -0.0520   -2.9495    0.0000 C   0  0  0
  1  2  1
  2  3  1
  3  4  1
  4  5  1
  5  6  1
  6  7  1
  7  8  1
  8  9  1
  9 10  2
  9 11  1
 11 12  2
 12 13  1
 13 14  2
 14 15  1
 14 16  1
 16 17  2
 11 17  1
  5 18  1
 18 19  1
  2 19  1
  2 20  1
 20 21  2
 21 22  1
 22 23  2
 23 24  1
 23 25  1
 25 26  2
 20 26  1
M  END
> <Name>
Molecule4644

> <AcidHalide_Count>
0

> <AliphaticHydroxylAmine_Count>
0

> <AlkylNitrite_Count>
0

> <ArNHMe_Count>
0

> <ArNMe2_Count>
0

> <ArN_CH2_2min_Count>
0

> <AromaticHydroxylAmine_Count>
0

> <AromaticSulfonamide_Count>
0

> <ArylAmineAmide_Count>
0

> <BayregionPAH_Count>
0

> <BrambillaExpAmes>
0

> <BrambillaIndex>
216

> <BrambillaMarketedDrug>
1

> <Hansen>
1

> <HansenExpAmes>
0

> <HansenIndex>
4701

> <Kazius>
1

> <KaziusExpAmes>
0

> <KaziusIndex>
1144

> <KregionPAH_Count>
0

> <Molecular_Weight>
375.86422

> <N_nitro_Count>
0

> <Nitrosoamine_Count>
0

> <Polyaromatic_Count>
0

> <SulfurNitrogenMustard_Count>
0

> <UnsubstitutedNbondedtoheteroatom_Count>
0

> <a_b_unsaturated_aldehyde_Count>
0

> <aldehyde_Count>
0

> <aliphaticHalide_Count>
0

> <aromaticNitroso_Count>
0

> <arylAmine_Count>
0

> <azide_Count>
0

> <aziridine_Count>
0

> <azoaromatic_Count>
0

> <diazo_Count>
0

> <epoxide_Count>
0

> <nitrile_Count>
0

> <nitroaromatic_Count>
0

> <triazene_Count>
0

$$$$
Molecule4794
  MOLSOFT 08121118112D

 18 17  0  0  0  0  0  0  0  0999 V2000
    3.9007   -3.4520    0.0000 C   0  0  0
    3.9007   -2.2520    0.0000 C   0  0  0
    5.2000   -1.5007    0.0000 C   0  0  0
    5.2000    0.0000    0.0000 C   0  0  3
    5.2000    1.2000    0.0000 C   0  0  0
    3.9000    0.7500    0.0000 C   0  0  0
    2.6000    0.0000    0.0000 O   0  0  0
    1.3000    0.7500    0.0000 C   0  0  0
    0.2606    0.1503    0.0000 O   0  0  0
    1.3000    1.9500    0.0000 N   0  0  0
    6.5000    0.7500    0.0000 C   0  0  0
    7.7999    0.0000    0.0000 O   0  0  0
    9.0999    0.7500    0.0000 C   0  0  0
    9.0999    1.9500    0.0000 O   0  0  0
   10.3999    0.0000    0.0000 N   0  0  0
   11.6999    0.7500    0.0000 C   0  0  0
   12.7393    0.1503    0.0000 C   0  0  0
   11.6999    1.9500    0.0000 C   0  0  0
  1  2  1
  2  3  1
  4  3  1
  4  5  1
  4  6  1
  6  7  1
  7  8  1
  8  9  2
  8 10  1
  4 11  1
 11 12  1
 12 13  1
 13 14  2
 13 15  1
 15 16  1
 16 17  1
 16 18  1
M  END
> <Name>
Molecule4794

> <AcidHalide_Count>
0

> <AliphaticHydroxylAmine_Count>
0

> <AlkylNitrite_Count>
0

> <ArNHMe_Count>
0

> <ArNMe2_Count>
0

> <ArN_CH2_2min_Count>
0

> <AromaticHydroxylAmine_Count>
0

> <AromaticSulfonamide_Count>
0

> <ArylAmineAmide_Count>
0

> <BayregionPAH_Count>
0

> <BrambillaExpAmes>
0

> <BrambillaIndex>
78

> <BrambillaMarketedDrug>
1

> <Hansen>
1

> <HansenExpAmes>
0

> <HansenIndex>
4852

> <Kazius>
1

> <KaziusExpAmes>
0

> <KaziusIndex>
775

> <KregionPAH_Count>
0

> <Molecular_Weight>
260.32996

> <N_nitro_Count>
0

> <Nitrosoamine_Count>
0

> <Polyaromatic_Count>
0

> <SulfurNitrogenMustard_Count>
0

> <UnsubstitutedNbondedtoheteroatom_Count>
0

> <a_b_unsaturated_aldehyde_Count>
0

> <aldehyde_Count>
0

> <aliphaticHalide_Count>
0

> <aromaticNitroso_Count>
0

> <arylAmine_Count>
0

> <azide_Count>
0

> <aziridine_Count>
0

> <azoaromatic_Count>
0

> <diazo_Count>
0

> <epoxide_Count>
0

> <nitrile_Count>
0

> <nitroaromatic_Count>
0

> <triazene_Count>
0

$$$$
Molecule4872
  MOLSOFT 08121118112D

 13 14  0  0  0  0  0  0  0  0999 V2000
    0.9987    2.7921    0.0000 O   0  0  0
    0.9876    1.5922    0.0000 C   0  0  3
    2.1968    0.6852    0.0000 C   0  0  0
    1.7333   -0.7256    0.0000 O   0  0  0
    0.2217   -0.7054    0.0000 C   0  0  3
   -0.9876   -1.5720    0.0000 C   0  0  3
   -2.1968   -0.7054    0.0000 C   0  0  0
   -1.7333    0.7457    0.0000 O   0  0  0
   -0.2419    0.7054    0.0000 C   0  0  3
   -0.9907   -3.0706    0.0000 O   0  0  0
   -2.2915   -3.8191    0.0000 N   0  3  0
   -2.2940   -5.0191    0.0000 O   0  0  0
   -3.3297   -3.2173    0.0000 O   0  5  0
  2  1  1
  2  3  1
  3  4  1
  5  4  1
  5  6  1
  6  7  1
  7  8  1
  9  8  1
  2  9  1
  5  9  1
  6 10  1
 10 11  1
 11 12  2
 11 13  1
M  CHG  2  11   1  13  -1
M  END
> <Name>
Molecule4872

> <AcidHalide_Count>
0

> <AliphaticHydroxylAmine_Count>
0

> <AlkylNitrite_Count>
0

> <ArNHMe_Count>
0

> <ArNMe2_Count>
0

> <ArN_CH2_2min_Count>
0

> <AromaticHydroxylAmine_Count>
0

> <AromaticSulfonamide_Count>
0

> <ArylAmineAmide_Count>
0

> <BayregionPAH_Count>
0

> <BrambillaExpAmes>
0

> <BrambillaIndex>
49

> <BrambillaMarketedDrug>
1

> <Hansen>
1

> <HansenExpAmes>
0

> <HansenIndex>
4932

> <Kazius>
1

> <KaziusExpAmes>
0

> <KaziusIndex>
1121

> <KregionPAH_Count>
0

> <Molecular_Weight>
191.13876

> <N_nitro_Count>
0

> <Nitrosoamine_Count>
0

> <Polyaromatic_Count>
0

> <SulfurNitrogenMustard_Count>
0

> <UnsubstitutedNbondedtoheteroatom_Count>
0

> <a_b_unsaturated_aldehyde_Count>
0

> <aldehyde_Count>
0

> <aliphaticHalide_Count>
0

> <aromaticNitroso_Count>
0

> <arylAmine_Count>
0

> <azide_Count>
0

> <aziridine_Count>
0

> <azoaromatic_Count>
0

> <diazo_Count>
0

> <epoxide_Count>
0

> <nitrile_Count>
0

> <nitroaromatic_Count>
0

> <triazene_Count>
0

$$$$
Molecule4878
  MOLSOFT 08121118112D

 24 26  0  0  0  0  0  0  0  0999 V2000
    1.2311   -3.8686    0.0000 C   0  0  0
    1.0360   -2.6846    0.0000 O   0  0  0
    2.1958   -1.7324    0.0000 C   0  0  0
    3.5858   -2.2562    0.0000 C   0  0  0
    4.8146   -1.3295    0.0000 C   0  0  0
    5.9339   -1.7622    0.0000 O   0  0  0
    4.5325    0.1612    0.0000 C   0  0  0
    3.1426    0.7051    0.0000 C   0  0  3
    2.9647    1.8918    0.0000 C   0  0  0
    1.9742   -0.2216    0.0000 C   0  0  3
    1.0878   -1.4303    0.0000 O   0  0  0
   -0.3022   -0.9669    0.0000 C   0  0  0
   -1.6519   -1.7324    0.0000 C   0  0  0
   -1.6597   -2.9324    0.0000 Cl  0  0  0
   -2.9613   -0.9669    0.0000 C   0  0  0
   -4.2709   -1.7002    0.0000 O   0  0  0
   -5.3024   -1.0870    0.0000 C   0  0  0
   -2.9613    0.5036    0.0000 C   0  0  0
   -1.6519    1.2490    0.0000 C   0  0  0
   -1.6743    2.7497    0.0000 O   0  0  0
   -2.7221    3.3347    0.0000 C   0  0  0
   -0.3022    0.5036    0.0000 C   0  0  0
    1.0878    0.9468    0.0000 C   0  0  0
    1.4500    2.0908    0.0000 O   0  0  0
  1  2  1
  2  3  1
  3  4  2
  4  5  1
  5  6  2
  5  7  1
  8  7  1
  8  9  1
  8 10  1
 10  3  1
 10 11  1
 11 12  1
 12 13  2
 13 14  1
 13 15  1
 15 16  1
 16 17  1
 15 18  2
 18 19  1
 19 20  1
 20 21  1
 19 22  2
 12 22  1
 22 23  1
 10 23  1
 23 24  2
M  END
> <Name>
Molecule4878

> <AcidHalide_Count>
0

> <AliphaticHydroxylAmine_Count>
0

> <AlkylNitrite_Count>
0

> <ArNHMe_Count>
0

> <ArNMe2_Count>
0

> <ArN_CH2_2min_Count>
0

> <AromaticHydroxylAmine_Count>
0

> <AromaticSulfonamide_Count>
0

> <ArylAmineAmide_Count>
0

> <BayregionPAH_Count>
0

> <BrambillaExpAmes>
0

> <BrambillaIndex>
190

> <BrambillaMarketedDrug>
1

> <Hansen>
1

> <HansenExpAmes>
0

> <HansenIndex>
4938

> <Kazius>
1

> <KaziusExpAmes>
0

> <KaziusIndex>
1617

> <KregionPAH_Count>
0

> <Molecular_Weight>
352.76627

> <N_nitro_Count>
0

> <Nitrosoamine_Count>
0

> <Polyaromatic_Count>
0

> <SulfurNitrogenMustard_Count>
0

> <UnsubstitutedNbondedtoheteroatom_Count>
0

> <a_b_unsaturated_aldehyde_Count>
0

> <aldehyde_Count>
0

> <aliphaticHalide_Count>
0

> <aromaticNitroso_Count>
0

> <arylAmine_Count>
0

> <azide_Count>
0

> <aziridine_Count>
0

> <azoaromatic_Count>
0

> <diazo_Count>
0

> <epoxide_Count>
0

> <nitrile_Count>
0

> <nitroaromatic_Count>
0

> <triazene_Count>
0

$$$$
Molecule5013
  MOLSOFT 08121118112D

 17 18  0  0  0  0  0  0  0  0999 V2000
    3.8920   -4.9577    0.0000 C   0  0  0
    3.8934   -3.7577    0.0000 O   0  0  0
    2.5949   -3.0050    0.0000 C   0  0  0
    1.5548   -3.6035    0.0000 O   0  0  0
    2.5966   -1.5042    0.0000 C   0  0  3
    1.2990   -0.7500    0.0000 C   0  0  3
    1.2990    0.7500    0.0000 C   0  0  0
    0.0000    1.5000    0.0000 C   0  0  0
   -1.2990    0.7500    0.0000 C   0  0  0
   -1.2990   -0.7500    0.0000 C   0  0  0
    0.0000   -1.5000    0.0000 N   0  0  0
    3.8990   -0.7582    0.0000 C   0  0  0
    3.9042    0.7419    0.0000 C   0  0  0
    5.2058    1.4875    0.0000 C   0  0  0
    6.5023    0.7331    0.0000 C   0  0  0
    6.4972   -0.7669    0.0000 C   0  0  0
    5.1956   -1.5125    0.0000 C   0  0  0
  1  2  1
  2  3  1
  3  4  2
  5  3  1
  5  6  1
  6  7  1
  7  8  1
  8  9  1
  9 10  1
 10 11  1
  6 11  1
  5 12  1
 12 13  2
 13 14  1
 14 15  2
 15 16  1
 16 17  2
 12 17  1
M  END
> <Name>
Molecule5013

> <AcidHalide_Count>
0

> <AliphaticHydroxylAmine_Count>
0

> <AlkylNitrite_Count>
0

> <ArNHMe_Count>
0

> <ArNMe2_Count>
0

> <ArN_CH2_2min_Count>
0

> <AromaticHydroxylAmine_Count>
0

> <AromaticSulfonamide_Count>
0

> <ArylAmineAmide_Count>
0

> <BayregionPAH_Count>
0

> <BrambillaExpAmes>
0
0

> <BrambillaIndex>
67
68

> <BrambillaMarketedDrug>
1

> <Hansen>
1

> <HansenExpAmes>
0

> <HansenIndex>
5075

> <Kazius>
1

> <KaziusExpAmes>
0

> <KaziusIndex>
4005

> <KregionPAH_Count>
0

> <Molecular_Weight>
233.30616

> <N_nitro_Count>
0

> <Nitrosoamine_Count>
0

> <Polyaromatic_Count>
0

> <SulfurNitrogenMustard_Count>
0

> <UnsubstitutedNbondedtoheteroatom_Count>
0

> <a_b_unsaturated_aldehyde_Count>
0

> <aldehyde_Count>
0

> <aliphaticHalide_Count>
0

> <aromaticNitroso_Count>
0

> <arylAmine_Count>
0

> <azide_Count>
0

> <aziridine_Count>
0

> <azoaromatic_Count>
0

> <diazo_Count>
0

> <epoxide_Count>
0

> <nitrile_Count>
0

> <nitroaromatic_Count>
0

> <triazene_Count>
0

$$$$
Molecule5091
  MOLSOFT 08121118112D

 28 29  0  0  0  0  0  0  0  0999 V2000
    3.6331   -3.6060    0.0000 C   0  0  0
    2.5951   -3.0039    0.0000 O   0  0  0
    2.5973   -1.5031    0.0000 C   0  0  0
    1.2990   -0.7500    0.0000 C   0  0  0
    1.2990    0.7500    0.0000 C   0  0  3
    0.0000    1.5000    0.0000 C   0  0  0
   -1.2990    0.7500    0.0000 C   0  0  0
   -2.3383    1.3500    0.0000 C   0  0  0
   -1.2990   -0.7500    0.0000 N   0  0  0
    0.0000   -1.5000    0.0000 C   0  0  0
    0.0000   -2.7000    0.0000 C   0  0  0
   -0.0031    3.0008    0.0000 C   0  0  0
   -1.0438    3.5984    0.0000 O   0  0  0
    1.2946    3.7547    0.0000 O   0  0  0
    1.2915    5.2556    0.0000 C   0  0  0
    2.5893    6.0095    0.0000 C   0  0  0
    2.5868    7.2095    0.0000 O   0  0  0
    3.6299    5.4120    0.0000 C   0  0  0
    2.2637    1.8997    0.0000 C   0  0  0
    1.7485    3.3085    0.0000 C   0  0  0
    2.7108    4.4591    0.0000 C   0  0  0
    4.1885    4.2009    0.0000 C   0  0  0
    4.7037    2.7922    0.0000 C   0  0  0
    3.7414    1.6416    0.0000 C   0  0  0
    3.7469    0.1408    0.0000 N   0  3  0
    4.7880   -0.4560    0.0000 O   0  0  0
    2.8826   -0.3621    0.0000 O   0  5  0
    3.4642   -1.0046    0.0000 O   0  0  0
  1  2  1
  2  3  1
  3  4  2
  5  4  1
  5  6  1
  6  7  2
  7  8  1
  7  9  1
  9 10  2
  4 10  1
 10 11  1
  6 12  1
 12 13  2
 12 14  1
 14 15  1
 15 16  1
 16 17  2
 16 18  1
  5 19  1
 19 20  2
 20 21  1
 21 22  2
 22 23  1
 23 24  2
 19 24  1
 24 25  1
 25 26  2
 25 27  1
  3 28  1
M  CHG  2  25   1  27  -1
M  END
> <Name>
Molecule5091

> <AcidHalide_Count>
0

> <AliphaticHydroxylAmine_Count>
0

> <AlkylNitrite_Count>
0

> <ArNHMe_Count>
0

> <ArNMe2_Count>
0

> <ArN_CH2_2min_Count>
0

> <AromaticHydroxylAmine_Count>
0

> <AromaticSulfonamide_Count>
0

> <ArylAmineAmide_Count>
0

> <BayregionPAH_Count>
0

> <BrambillaExpAmes>
0

> <BrambillaIndex>
240

> <BrambillaMarketedDrug>
1

> <Hansen>
1

> <HansenExpAmes>
0

> <HansenIndex>
5154

> <Kazius>
1

> <KaziusExpAmes>
0

> <KaziusIndex>
2186

> <KregionPAH_Count>
0

> <Molecular_Weight>
388.3713

> <N_nitro_Count>
0

> <Nitrosoamine_Count>
0

> <Polyaromatic_Count>
0

> <SulfurNitrogenMustard_Count>
0

> <UnsubstitutedNbondedtoheteroatom_Count>
0

> <a_b_unsaturated_aldehyde_Count>
0

> <aldehyde_Count>
0

> <aliphaticHalide_Count>
0

> <aromaticNitroso_Count>
0

> <arylAmine_Count>
0

> <azide_Count>
0

> <aziridine_Count>
0

> <azoaromatic_Count>
0

> <diazo_Count>
0

> <epoxide_Count>
0

> <nitrile_Count>
0

> <nitroaromatic_Count>
1

> <triazene_Count>
0

$$$$
Molecule5097
  MOLSOFT 08121118112D

 21 21  0  0  0  0  0  0  0  0999 V2000
   -0.6453   -7.9670    0.0000 C   0  0  0
    0.0570   -8.9400    0.0000 N   0  0  0
    1.5502   -8.7888    0.0000 C   0  0  0
    2.4298  -10.0049    0.0000 C   0  0  0
    1.8174  -11.3750    0.0000 N   0  3  0
    2.5207  -12.3473    0.0000 O   0  0  0
    0.6238  -11.4984    0.0000 O   0  5  0
    2.1626   -7.4186    0.0000 N   0  0  0
    1.2830   -6.2026    0.0000 C   0  0  0
    1.8954   -4.8324    0.0000 C   0  0  0
    1.0157   -3.6164    0.0000 S   0  0  0
    1.6281   -2.2462    0.0000 C   0  0  0
    0.7500   -1.0323    0.0000 C   0  0  0
    1.2135    0.3943    0.0000 O   0  0  0
    0.0000    1.2760    0.0000 C   0  0  0
   -0.0031    2.7742    0.0000 C   0  0  0
   -1.3040    3.5228    0.0000 N   0  0  0
   -1.3065    4.7228    0.0000 C   0  0  0
   -2.3421    2.9209    0.0000 C   0  0  0
   -1.2135    0.3943    0.0000 C   0  0  0
   -0.7500   -1.0323    0.0000 C   0  0  0
  1  2  1
  2  3  1
  3  4  2
  4  5  1
  5  6  2
  5  7  1
  3  8  1
  8  9  1
  9 10  1
 10 11  1
 11 12  1
 12 13  1
 13 14  1
 14 15  1
 15 16  1
 16 17  1
 17 18  1
 17 19  1
 15 20  2
 20 21  1
 13 21  2
M  CHG  2   5   1   7  -1
M  END
> <Name>
Molecule5097

> <AcidHalide_Count>
0

> <AliphaticHydroxylAmine_Count>
0

> <AlkylNitrite_Count>
0

> <ArNHMe_Count>
0

> <ArNMe2_Count>
0

> <ArN_CH2_2min_Count>
0

> <AromaticHydroxylAmine_Count>
0

> <AromaticSulfonamide_Count>
0

> <ArylAmineAmide_Count>
0

> <BayregionPAH_Count>
0

> <BrambillaExpAmes>
0

> <BrambillaIndex>
138

> <BrambillaMarketedDrug>
1

> <Hansen>
1

> <HansenExpAmes>
0

> <HansenIndex>
5160

> <Kazius>
1

> <KaziusExpAmes>
0

> <KaziusIndex>
4314

> <KregionPAH_Count>
0

> <Molecular_Weight>
314.40378

> <N_nitro_Count>
0

> <Nitrosoamine_Count>
0

> <Polyaromatic_Count>
0

> <SulfurNitrogenMustard_Count>
0

> <UnsubstitutedNbondedtoheteroatom_Count>
0

> <a_b_unsaturated_aldehyde_Count>
0

> <aldehyde_Count>
0

> <aliphaticHalide_Count>
0

> <aromaticNitroso_Count>
0

> <arylAmine_Count>
0

> <azide_Count>
0

> <aziridine_Count>
0

> <azoaromatic_Count>
0

> <diazo_Count>
0

> <epoxide_Count>
0

> <nitrile_Count>
0

> <nitroaromatic_Count>
0

> <triazene_Count>
0

$$$$
Molecule5100
  MOLSOFT 08121118112D

 33 35  0  0  0  0  0  0  0  0999 V2000
    8.7095    2.4163    0.0000 C   0  0  0
    9.3210    1.3838    0.0000 C   0  0  0
    8.5858    0.0753    0.0000 O   0  0  0
    9.3506   -1.2160    0.0000 C   0  0  0
   10.5505   -1.2024    0.0000 O   0  0  0
    8.6154   -2.5245    0.0000 C   0  0  3
    9.3787   -3.8167    0.0000 C   0  0  0
   10.8794   -3.8027    0.0000 C   0  0  0
   11.6427   -5.0949    0.0000 C   0  0  0
   13.1427   -5.0832    0.0000 C   0  0  0
   13.9030   -6.3762    0.0000 C   0  0  0
   13.1633   -7.6812    0.0000 C   0  0  0
   11.6633   -7.6930    0.0000 C   0  0  0
   10.9031   -6.4000    0.0000 C   0  0  0
    7.1146   -2.5384    0.0000 N   0  0  0
    6.3513   -1.2462    0.0000 C   0  0  3
    6.9413   -0.2013    0.0000 C   0  0  0
    4.8506   -1.2602    0.0000 C   0  0  0
    4.2606   -2.3052    0.0000 O   0  0  0
    4.0872    0.0320    0.0000 N   0  0  0
    4.8278    1.3374    0.0000 C   0  0  0
    6.3286    1.3497    0.0000 C   0  0  0
    6.9207    2.3935    0.0000 O   0  0  0
    6.9368    0.3153    0.0000 O   0  0  0
    2.5889    0.0182    0.0000 C   0  0  3
    1.7138    1.2033    0.0000 C   0  0  0
    0.2917    0.7475    0.0000 C   0  0  0
   -1.0028    1.5132    0.0000 C   0  0  0
   -2.3155    0.7475    0.0000 C   0  0  0
   -2.3155   -0.7475    0.0000 C   0  0  0
   -1.0028   -1.5132    0.0000 C   0  0  0
    0.2917   -0.7475    0.0000 C   0  0  0
    1.7138   -1.2033    0.0000 C   0  0  0
  1  2  1
  2  3  1
  3  4  1
  4  5  2
  6  4  1
  6  7  1
  7  8  1
  8  9  1
  9 10  2
 10 11  1
 11 12  2
 12 13  1
 13 14  2
  9 14  1
  6 15  1
 16 15  1
 16 17  1
 16 18  1
 18 19  2
 18 20  1
 20 21  1
 21 22  1
 22 23  2
 22 24  1
 25 20  1
 25 26  1
 26 27  1
 27 28  2
 28 29  1
 29 30  2
 30 31  1
 31 32  2
 27 32  1
 32 33  1
 25 33  1
M  END
> <Name>
Molecule5100

> <AcidHalide_Count>
0

> <AliphaticHydroxylAmine_Count>
0

> <AlkylNitrite_Count>
0

> <ArNHMe_Count>
0

> <ArNMe2_Count>
0

> <ArN_CH2_2min_Count>
0

> <AromaticHydroxylAmine_Count>
0

> <AromaticSulfonamide_Count>
0

> <ArylAmineAmide_Count>
0

> <BayregionPAH_Count>
0

> <BrambillaExpAmes>
0

> <BrambillaIndex>
295

> <BrambillaMarketedDrug>
1

> <Hansen>
1

> <HansenExpAmes>
0

> <HansenIndex>
5163

> <Kazius>
1

> <KaziusExpAmes>
0

> <KaziusIndex>
2058

> <KregionPAH_Count>
0

> <Molecular_Weight>
452.54267

> <N_nitro_Count>
0

> <Nitrosoamine_Count>
0

> <Polyaromatic_Count>
0

> <SulfurNitrogenMustard_Count>
0

> <UnsubstitutedNbondedtoheteroatom_Count>
0

> <a_b_unsaturated_aldehyde_Count>
0

> <aldehyde_Count>
0

> <aliphaticHalide_Count>
0

> <aromaticNitroso_Count>
0

> <arylAmine_Count>
0

> <azide_Count>
0

> <aziridine_Count>
0

> <azoaromatic_Count>
0

> <diazo_Count>
0

> <epoxide_Count>
0

> <nitrile_Count>
0

> <nitroaromatic_Count>
0

> <triazene_Count>
0

$$$$
Molecule5117
  MOLSOFT 08121118112D

 30 32  0  0  0  0  0  0  0  0999 V2000
    3.3606   -2.8684    0.0000 C   0  0  0
    2.1855   -2.6254    0.0000 C   0  0  0
    1.3877   -3.5218    0.0000 C   0  0  0
    1.7138   -1.2033    0.0000 N   0  0  0
    2.5889    0.0182    0.0000 C   0  0  0
    4.0872    0.0382    0.0000 C   0  0  0
    4.8208    1.3475    0.0000 C   0  0  0
    6.3215    1.3677    0.0000 C   0  0  3
    6.9352    0.3365    0.0000 O   0  0  0
    7.0552    2.6770    0.0000 C   0  0  0
    8.5559    2.6972    0.0000 C   0  0  3
    9.1695    1.6660    0.0000 O   0  0  0
    9.2896    4.0065    0.0000 C   0  0  0
   10.7903    4.0267    0.0000 C   0  0  0
   11.3769    5.0735    0.0000 O   0  0  0
   11.4039    2.9954    0.0000 O   0  0  0
    1.7138    1.2033    0.0000 C   0  0  0
    2.1749    2.6315    0.0000 C   0  0  0
    1.2517    3.8078    0.0000 C   0  0  0
    1.8114    5.1995    0.0000 C   0  0  0
    3.2965    5.4106    0.0000 C   0  0  0
    3.7442    6.5239    0.0000 F   0  0  0
    4.2218    4.2301    0.0000 C   0  0  0
    3.6621    2.8384    0.0000 C   0  0  0
    0.2917    0.7475    0.0000 C   0  0  0
   -1.0028    1.5132    0.0000 C   0  0  0
   -2.3155    0.7475    0.0000 C   0  0  0
   -2.3155   -0.7475    0.0000 C   0  0  0
   -1.0028   -1.5132    0.0000 C   0  0  0
    0.2917   -0.7475    0.0000 C   0  0  0
  1  2  1
  2  3  1
  2  4  1
  4  5  1
  5  6  1
  6  7  2
  8  7  1
  8  9  1
  8 10  1
 11 10  1
 11 12  1
 11 13  1
 13 14  1
 14 15  2
 14 16  1
  5 17  2
 17 18  1
 18 19  2
 19 20  1
 20 21  2
 21 22  1
 21 23  1
 23 24  2
 18 24  1
 17 25  1
 25 26  2
 26 27  1
 27 28  2
 28 29  1
 29 30  2
  4 30  1
 25 30  1
M  END
> <Name>
Molecule5117

> <AcidHalide_Count>
0

> <AliphaticHydroxylAmine_Count>
0

> <AlkylNitrite_Count>
0

> <ArNHMe_Count>
0

> <ArNMe2_Count>
0

> <ArN_CH2_2min_Count>
0

> <AromaticHydroxylAmine_Count>
0

> <AromaticSulfonamide_Count>
0

> <ArylAmineAmide_Count>
0

> <BayregionPAH_Count>
0

> <BrambillaExpAmes>
0

> <BrambillaIndex>
263

> <BrambillaMarketedDrug>
1

> <Hansen>
1

> <HansenExpAmes>
0

> <HansenIndex>
5180

> <Kazius>
1

> <KaziusExpAmes>
0

> <KaziusIndex>
2008

> <KregionPAH_Count>
0

> <Molecular_Weight>
411.46594

> <N_nitro_Count>
0

> <Nitrosoamine_Count>
0

> <Polyaromatic_Count>
0

> <SulfurNitrogenMustard_Count>
0

> <UnsubstitutedNbondedtoheteroatom_Count>
0

> <a_b_unsaturated_aldehyde_Count>
0

> <aldehyde_Count>
0

> <aliphaticHalide_Count>
0

> <aromaticNitroso_Count>
0

> <arylAmine_Count>
0

> <azide_Count>
0

> <aziridine_Count>
0

> <azoaromatic_Count>
0

> <diazo_Count>
0

> <epoxide_Count>
0

> <nitrile_Count>
0

> <nitroaromatic_Count>
0

> <triazene_Count>
0

$$$$
Molecule5121
  MOLSOFT 08121118112D

 16 16  0  0  0  0  0  0  0  0999 V2000
    5.1877   -7.2109    0.0000 C   0  0  0
    5.1894   -6.0109    0.0000 C   0  0  0
    3.8912   -5.2578    0.0000 O   0  0  0
    3.8933   -3.7570    0.0000 C   0  0  0
    4.9336   -3.1588    0.0000 O   0  0  0
    2.5951   -3.0039    0.0000 C   0  0  0
    1.5568   -2.4023    0.0000 C   0  0  0
    1.5548   -3.6021    0.0000 C   0  0  0
    2.5973   -1.5031    0.0000 O   0  0  0
    1.2990   -0.7500    0.0000 C   0  0  0
    1.2990    0.7500    0.0000 C   0  0  0
    0.0000    1.5000    0.0000 C   0  0  0
   -1.2990    0.7500    0.0000 C   0  0  0
   -2.3383    1.3500    0.0000 Cl  0  0  0
   -1.2990   -0.7500    0.0000 C   0  0  0
    0.0000   -1.5000    0.0000 C   0  0  0
  1  2  1
  2  3  1
  3  4  1
  4  5  2
  4  6  1
  6  7  1
  6  8  1
  6  9  1
  9 10  1
 10 11  2
 11 12  1
 12 13  2
 13 14  1
 13 15  1
 15 16  2
 10 16  1
M  END
> <Name>
Molecule5121

> <AcidHalide_Count>
0

> <AliphaticHydroxylAmine_Count>
0

> <AlkylNitrite_Count>
0

> <ArNHMe_Count>
0

> <ArNMe2_Count>
0

> <ArN_CH2_2min_Count>
0

> <AromaticHydroxylAmine_Count>
0

> <AromaticSulfonamide_Count>
0

> <ArylAmineAmide_Count>
0

> <BayregionPAH_Count>
0

> <BrambillaExpAmes>
0

> <BrambillaIndex>
55

> <BrambillaMarketedDrug>
1

> <Hansen>
1

> <HansenExpAmes>
0

> <HansenIndex>
5184

> <Kazius>
1

> <KaziusExpAmes>
0

> <KaziusIndex>
3726

> <KregionPAH_Count>
0

> <Molecular_Weight>
242.6987

> <N_nitro_Count>
0

> <Nitrosoamine_Count>
0

> <Polyaromatic_Count>
0

> <SulfurNitrogenMustard_Count>
0

> <UnsubstitutedNbondedtoheteroatom_Count>
0

> <a_b_unsaturated_aldehyde_Count>
0

> <aldehyde_Count>
0

> <aliphaticHalide_Count>
0

> <aromaticNitroso_Count>
0

> <arylAmine_Count>
0

> <azide_Count>
0

> <aziridine_Count>
0

> <azoaromatic_Count>
0

> <diazo_Count>
0

> <epoxide_Count>
0

> <nitrile_Count>
0

> <nitroaromatic_Count>
0

> <triazene_Count>
0

$$$$
Molecule5162
  MOLSOFT 08121118112D

 19 20  0  0  0  0  0  0  0  0999 V2000
    3.8969    0.4545    0.0000 O   0  0  0
    3.8990   -0.7455    0.0000 C   0  0  0
    4.9395   -1.3433    0.0000 O   0  0  0
    2.6003   -1.4977    0.0000 C   0  0  0
    1.2990   -0.7500    0.0000 C   0  0  0
    1.2990    0.7500    0.0000 C   0  0  0
    0.0000    1.5000    0.0000 C   0  0  0
   -1.2990    0.7500    0.0000 C   0  0  0
   -1.2990   -0.7500    0.0000 C   0  0  0
    0.0000   -1.5000    0.0000 C   0  0  0
   -0.0031   -3.0008    0.0000 N   0  0  0
   -1.3039   -3.7494    0.0000 C   0  0  0
   -1.3092   -5.2494    0.0000 C   0  0  0
   -0.2720   -5.8530    0.0000 Cl  0  0  0
   -2.6108   -5.9949    0.0000 C   0  0  0
   -3.9072   -5.2404    0.0000 C   0  0  0
   -3.9020   -3.7404    0.0000 C   0  0  0
   -2.6004   -2.9949    0.0000 C   0  0  0
   -2.5963   -1.7949    0.0000 Cl  0  0  0
  1  2  1
  2  3  2
  2  4  1
  4  5  1
  5  6  2
  6  7  1
  7  8  2
  8  9  1
  9 10  2
  5 10  1
 10 11  1
 11 12  1
 12 13  2
 13 14  1
 13 15  1
 15 16  2
 16 17  1
 17 18  2
 12 18  1
 18 19  1
M  END
> <Name>
Molecule5162

> <AcidHalide_Count>
0

> <AliphaticHydroxylAmine_Count>
0

> <AlkylNitrite_Count>
0

> <ArNHMe_Count>
0

> <ArNMe2_Count>
0

> <ArN_CH2_2min_Count>
0

> <AromaticHydroxylAmine_Count>
0

> <AromaticSulfonamide_Count>
0

> <ArylAmineAmide_Count>
0

> <BayregionPAH_Count>
0

> <BrambillaExpAmes>
0

> <BrambillaIndex>
86

> <BrambillaMarketedDrug>
1

> <Hansen>
1

> <HansenExpAmes>
0

> <HansenIndex>
5226

> <Kazius>
1

> <KaziusExpAmes>
0

> <KaziusIndex>
4197

> <KregionPAH_Count>
0

> <Molecular_Weight>
296.14864

> <N_nitro_Count>
0

> <Nitrosoamine_Count>
0

> <Polyaromatic_Count>
0

> <SulfurNitrogenMustard_Count>
0

> <UnsubstitutedNbondedtoheteroatom_Count>
0

> <a_b_unsaturated_aldehyde_Count>
0

> <aldehyde_Count>
0

> <aliphaticHalide_Count>
0

> <aromaticNitroso_Count>
0

> <arylAmine_Count>
0

> <azide_Count>
0

> <aziridine_Count>
0

> <azoaromatic_Count>
0

> <diazo_Count>
0

> <epoxide_Count>
0

> <nitrile_Count>
0

> <nitroaromatic_Count>
0

> <triazene_Count>
0

$$$$
Molecule5184
  MOLSOFT 08121118112D

 21 23  0  0  0  0  0  0  0  0999 V2000
   -3.5737   -3.3991    0.0000 C   0  0  0
   -2.5225   -2.8202    0.0000 C   0  0  0
   -2.4915   -1.3190    0.0000 C   0  0  0
   -3.7006   -0.6045    0.0000 C   0  0  0
   -3.7006    0.8244    0.0000 C   0  0  0
   -2.4915    1.5389    0.0000 C   0  0  0
   -1.2274    0.8244    0.0000 C   0  0  0
    1.2274    0.8244    0.0000 C   0  0  0
    2.4732    1.5389    0.0000 C   0  0  0
    3.7372    0.8244    0.0000 C   0  0  0
    3.7372   -0.6045    0.0000 O   0  0  0
    2.4732   -1.3190    0.0000 C   0  0  3
    1.1708   -2.0228    0.0000 C   0  0  0
    1.1661   -3.2228    0.0000 C   0  0  0
    3.7709   -2.0306    0.0000 C   0  0  0
    5.0733   -1.2849    0.0000 C   0  0  0
    6.1107   -1.8879    0.0000 O   0  0  0
    5.0772   -0.0849    0.0000 O   0  0  0
    1.2274   -0.6045    0.0000 C   0  0  0
    0.0000   -1.3190    0.0000 N   0  0  0
   -1.2274   -0.6045    0.0000 C   0  0  0
  1  2  1
  2  3  1
  3  4  2
  4  5  1
  5  6  2
  6  7  1
  7  8  1
  8  9  1
  9 10  1
 10 11  1
 12 11  1
 12 13  1
 13 14  1
 12 15  1
 15 16  1
 16 17  2
 16 18  1
 12 19  1
  8 19  2
 19 20  1
 20 21  1
  3 21  1
  7 21  2
M  END
> <Name>
Molecule5184

> <AcidHalide_Count>
0

> <AliphaticHydroxylAmine_Count>
0

> <AlkylNitrite_Count>
0

> <ArNHMe_Count>
0

> <ArNMe2_Count>
0

> <ArN_CH2_2min_Count>
0

> <AromaticHydroxylAmine_Count>
0

> <AromaticSulfonamide_Count>
0

> <ArylAmineAmide_Count>
0

> <BayregionPAH_Count>
0

> <BrambillaExpAmes>
0

> <BrambillaIndex>
131

> <BrambillaMarketedDrug>
1

> <Hansen>
1

> <HansenExpAmes>
0

> <HansenIndex>
5248

> <Kazius>
1

> <KaziusExpAmes>
0

> <KaziusIndex>
3476

> <KregionPAH_Count>
0

> <Molecular_Weight>
287.35354

> <N_nitro_Count>
0

> <Nitrosoamine_Count>
0

> <Polyaromatic_Count>
0

> <SulfurNitrogenMustard_Count>
0

> <UnsubstitutedNbondedtoheteroatom_Count>
0

> <a_b_unsaturated_aldehyde_Count>
0

> <aldehyde_Count>
0

> <aliphaticHalide_Count>
0

> <aromaticNitroso_Count>
0

> <arylAmine_Count>
0

> <azide_Count>
0

> <aziridine_Count>
0

> <azoaromatic_Count>
0

> <diazo_Count>
0

> <epoxide_Count>
0

> <nitrile_Count>
0

> <nitroaromatic_Count>
0

> <triazene_Count>
0

$$$$
Molecule5238
  MOLSOFT 08121118112D

 13 13  0  0  0  0  0  0  0  0999 V2000
    3.8916   -4.9570    0.0000 C   0  0  0
    3.8933   -3.7570    0.0000 N   0  0  0
    4.9336   -3.1588    0.0000 C   0  0  0
    2.5951   -3.0039    0.0000 C   0  0  0
    1.5548   -3.6021    0.0000 O   0  0  0
    2.5973   -1.5031    0.0000 O   0  0  0
    1.2990   -0.7500    0.0000 C   0  0  0
    1.2990    0.7500    0.0000 C   0  0  0
    0.0000    1.5000    0.0000 C   0  0  0
   -1.2990    0.7500    0.0000 C   0  0  0
   -1.2990   -0.7500    0.0000 N   0  3  0
    0.0000   -1.5000    0.0000 C   0  0  0
   -2.3383   -1.3500    0.0000 C   0  0  0
  1  2  1
  2  3  1
  2  4  1
  4  5  2
  4  6  1
  6  7  1
  7  8  2
  8  9  1
  9 10  2
 10 11  1
 11 12  2
  7 12  1
 11 13  1
M  CHG  1  11   1
M  END
> <Name>
Molecule5238

> <AcidHalide_Count>
0

> <AliphaticHydroxylAmine_Count>
0

> <AlkylNitrite_Count>
0

> <ArNHMe_Count>
0

> <ArNMe2_Count>
0

> <ArN_CH2_2min_Count>
0

> <AromaticHydroxylAmine_Count>
0

> <AromaticSulfonamide_Count>
0

> <ArylAmineAmide_Count>
0

> <BayregionPAH_Count>
0

> <BrambillaExpAmes>
0

> <BrambillaIndex>
30

> <BrambillaMarketedDrug>
1

> <Hansen>
1

> <HansenExpAmes>
0

> <HansenIndex>
5305

> <Kazius>
1

> <KaziusExpAmes>
0

> <KaziusIndex>
4171

> <KregionPAH_Count>
0

> <Molecular_Weight>
181.21172

> <N_nitro_Count>
0

> <Nitrosoamine_Count>
0

> <Polyaromatic_Count>
0

> <SulfurNitrogenMustard_Count>
0

> <UnsubstitutedNbondedtoheteroatom_Count>
0

> <a_b_unsaturated_aldehyde_Count>
0

> <aldehyde_Count>
0

> <aliphaticHalide_Count>
0

> <aromaticNitroso_Count>
0

> <arylAmine_Count>
0

> <azide_Count>
0

> <aziridine_Count>
0

> <azoaromatic_Count>
0

> <diazo_Count>
0

> <epoxide_Count>
0

> <nitrile_Count>
0

> <nitroaromatic_Count>
0

> <triazene_Count>
0

$$$$
Molecule5275
  MOLSOFT 08121118112D

 22 23  0  0  0  0  0  0  0  0999 V2000
   -5.1634    9.4686    0.0000 C   0  0  0
   -5.1681    8.2686    0.0000 C   0  0  0
   -6.2098    7.6730    0.0000 C   0  0  0
   -6.2049    8.8728    0.0000 C   0  0  0
   -3.8717    7.5123    0.0000 N   0  0  0
   -3.8775    6.0115    0.0000 C   0  0  0
   -2.5812    5.2552    0.0000 C   0  0  3
   -1.5395    5.8509    0.0000 O   0  0  0
   -2.5870    3.7544    0.0000 C   0  0  0
   -1.2907    2.9981    0.0000 O   0  0  0
   -1.2964    1.4973    0.0000 C   0  0  0
   -2.6111    0.7486    0.0000 C   0  0  0
   -2.6111   -0.7486    0.0000 C   0  0  0
   -1.2964   -1.4973    0.0000 C   0  0  0
    0.0000   -0.7486    0.0000 C   0  0  0
    1.2964   -1.4973    0.0000 C   0  0  0
    2.5929   -0.7486    0.0000 C   0  0  3
    3.6321   -1.3486    0.0000 O   0  0  0
    2.5929    0.7486    0.0000 C   0  0  3
    3.6321    1.3486    0.0000 O   0  0  0
    1.2964    1.4973    0.0000 C   0  0  0
    0.0000    0.7486    0.0000 C   0  0  0
  1  2  1
  2  3  1
  2  4  1
  2  5  1
  5  6  1
  7  6  1
  7  8  1
  7  9  1
  9 10  1
 10 11  1
 11 12  2
 12 13  1
 13 14  2
 14 15  1
 15 16  1
 17 16  1
 17 18  1
 17 19  1
 19 20  1
 19 21  1
 21 22  1
 11 22  1
 15 22  2
M  END
> <Name>
Molecule5275

> <AcidHalide_Count>
0

> <AliphaticHydroxylAmine_Count>
0

> <AlkylNitrite_Count>
0

> <ArNHMe_Count>
0

> <ArNMe2_Count>
0

> <ArN_CH2_2min_Count>
0

> <AromaticHydroxylAmine_Count>
0

> <AromaticSulfonamide_Count>
0

> <ArylAmineAmide_Count>
0

> <BayregionPAH_Count>
0

> <BrambillaExpAmes>
0

> <BrambillaIndex>
148

> <BrambillaMarketedDrug>
1

> <Hansen>
1

> <HansenExpAmes>
0

> <HansenIndex>
5342

> <Kazius>
1

> <KaziusExpAmes>
0

> <KaziusIndex>
132

> <KregionPAH_Count>
0

> <Molecular_Weight>
309.40058

> <N_nitro_Count>
0

> <Nitrosoamine_Count>
0

> <Polyaromatic_Count>
0

> <SulfurNitrogenMustard_Count>
0

> <UnsubstitutedNbondedtoheteroatom_Count>
0

> <a_b_unsaturated_aldehyde_Count>
0

> <aldehyde_Count>
0

> <aliphaticHalide_Count>
0

> <aromaticNitroso_Count>
0

> <arylAmine_Count>
0

> <azide_Count>
0

> <aziridine_Count>
0

> <azoaromatic_Count>
0

> <diazo_Count>
0

> <epoxide_Count>
0

> <nitrile_Count>
0

> <nitroaromatic_Count>
0

> <triazene_Count>
0

$$$$
Molecule5296
  MOLSOFT 08121118112D

 19 19  0  0  0  0  0  0  0  0999 V2000
    6.2253   -8.1139    0.0000 C   0  0  0
    5.1873   -7.5117    0.0000 C   0  0  0
    4.1470   -8.1099    0.0000 C   0  0  0
    5.1894   -6.0109    0.0000 N   0  0  0
    3.8912   -5.2578    0.0000 C   0  0  0
    3.8933   -3.7570    0.0000 C   0  0  3
    4.9336   -3.1588    0.0000 O   0  0  0
    2.5951   -3.0039    0.0000 C   0  0  0
    2.5973   -1.5031    0.0000 O   0  0  0
    1.2990   -0.7500    0.0000 C   0  0  0
    1.2990    0.7500    0.0000 C   0  0  0
    0.0000    1.5000    0.0000 C   0  0  0
   -1.2990    0.7500    0.0000 C   0  0  0
   -2.6003    1.4977    0.0000 N   0  0  0
   -3.8990    0.7455    0.0000 C   0  0  0
   -4.9395    1.3433    0.0000 O   0  0  0
   -3.8969   -0.4545    0.0000 C   0  0  0
   -1.2990   -0.7500    0.0000 C   0  0  0
    0.0000   -1.5000    0.0000 C   0  0  0
  1  2  1
  2  3  1
  2  4  1
  4  5  1
  6  5  1
  6  7  1
  6  8  1
  8  9  1
  9 10  1
 10 11  2
 11 12  1
 12 13  2
 13 14  1
 14 15  1
 15 16  2
 15 17  1
 13 18  1
 18 19  2
 10 19  1
M  END
> <Name>
Molecule5296

> <AcidHalide_Count>
0

> <AliphaticHydroxylAmine_Count>
0

> <AlkylNitrite_Count>
0

> <ArNHMe_Count>
0

> <ArNMe2_Count>
0

> <ArN_CH2_2min_Count>
0

> <AromaticHydroxylAmine_Count>
0

> <AromaticSulfonamide_Count>
0

> <ArylAmineAmide_Count>
1

> <BayregionPAH_Count>
0

> <BrambillaExpAmes>
0

> <BrambillaIndex>
93

> <BrambillaMarketedDrug>
1

> <Hansen>
1

> <HansenExpAmes>
0

> <HansenIndex>
5363

> <Kazius>
1

> <KaziusExpAmes>
0

> <KaziusIndex>
2297

> <KregionPAH_Count>
0

> <Molecular_Weight>
266.33607

> <N_nitro_Count>
0

> <Nitrosoamine_Count>
0

> <Polyaromatic_Count>
0

> <SulfurNitrogenMustard_Count>
0

> <UnsubstitutedNbondedtoheteroatom_Count>
0

> <a_b_unsaturated_aldehyde_Count>
0

> <aldehyde_Count>
0

> <aliphaticHalide_Count>
0

> <aromaticNitroso_Count>
0

> <arylAmine_Count>
0

> <azide_Count>
0

> <aziridine_Count>
0

> <azoaromatic_Count>
0

> <diazo_Count>
0

> <epoxide_Count>
0

> <nitrile_Count>
0

> <nitroaromatic_Count>
0

> <triazene_Count>
0

$$$$
Molecule5305
  MOLSOFT 08121118112D

 14 15  0  0  0  0  0  0  0  0999 V2000
   -3.3560    1.3452    0.0000 C   0  0  0
   -2.3155    0.7475    0.0000 N   0  0  0
   -2.3155   -0.7475    0.0000 C   0  0  0
   -3.3560   -1.3452    0.0000 O   0  0  0
   -1.0028   -1.5132    0.0000 N   0  0  0
   -0.9991   -2.7132    0.0000 C   0  0  0
    0.2917   -0.7475    0.0000 C   0  0  0
    1.7138   -1.2033    0.0000 N   0  0  0
    2.5889    0.0182    0.0000 C   0  0  0
    1.7138    1.2033    0.0000 N   0  0  0
    2.0825    2.3453    0.0000 C   0  0  0
    0.2917    0.7475    0.0000 C   0  0  0
   -1.0028    1.5132    0.0000 C   0  0  0
   -0.9991    2.7132    0.0000 O   0  0  0
  1  2  1
  2  3  1
  3  4  2
  3  5  1
  5  6  1
  5  7  1
  7  8  1
  8  9  2
  9 10  1
 10 11  1
 10 12  1
  7 12  2
 12 13  1
  2 13  1
 13 14  2
M  END
> <Name>
Molecule5305

> <AcidHalide_Count>
0

> <AliphaticHydroxylAmine_Count>
0

> <AlkylNitrite_Count>
0

> <ArNHMe_Count>
0

> <ArNMe2_Count>
0

> <ArN_CH2_2min_Count>
0

> <AromaticHydroxylAmine_Count>
0

> <AromaticSulfonamide_Count>
0

> <ArylAmineAmide_Count>
0

> <BayregionPAH_Count>
0

> <BrambillaExpAmes>
1

> <BrambillaIndex>
341

> <BrambillaMarketedDrug>
1

> <Hansen>
1

> <HansenExpAmes>
0

> <HansenIndex>
5372

> <Kazius>
1

> <KaziusExpAmes>
0

> <KaziusIndex>
2900

> <KregionPAH_Count>
0

> <Molecular_Weight>
194.1906

> <N_nitro_Count>
0

> <Nitrosoamine_Count>
0

> <Polyaromatic_Count>
0

> <SulfurNitrogenMustard_Count>
0

> <UnsubstitutedNbondedtoheteroatom_Count>
0

> <a_b_unsaturated_aldehyde_Count>
0

> <aldehyde_Count>
0

> <aliphaticHalide_Count>
0

> <aromaticNitroso_Count>
0

> <arylAmine_Count>
0

> <azide_Count>
0

> <aziridine_Count>
0

> <azoaromatic_Count>
0

> <diazo_Count>
0

> <epoxide_Count>
0

> <nitrile_Count>
0

> <nitroaromatic_Count>
0

> <triazene_Count>
0

$$$$
Molecule5322
  MOLSOFT 08121118112D

 24 26  0  0  0  0  0  0  0  0999 V2000
   10.5796   -3.8052    0.0000 C   0  0  0
    9.3797   -3.8167    0.0000 C   0  0  0
    8.6161   -2.5246    0.0000 N   0  0  0
    9.3509   -1.2160    0.0000 C   0  0  0
    8.7392   -0.1836    0.0000 C   0  0  0
    7.1153   -2.5390    0.0000 C   0  0  0
    6.3517   -1.2470    0.0000 C   0  0  0
    4.8509   -1.2613    0.0000 C   0  0  0
    4.0873    0.0307    0.0000 N   0  0  0
    2.5889    0.0182    0.0000 C   0  0  3
    1.7138    1.2033    0.0000 C   0  0  0
    0.2917    0.7475    0.0000 C   0  0  0
   -1.0028    1.5132    0.0000 C   0  0  0
   -2.3155    0.7475    0.0000 C   0  0  0
   -2.3155   -0.7475    0.0000 C   0  0  0
   -1.0028   -1.5132    0.0000 C   0  0  0
    0.2917   -0.7475    0.0000 C   0  0  0
    1.7138   -1.2033    0.0000 C   0  0  0
    4.8274    1.3364    0.0000 C   0  0  0
    4.0672    2.6297    0.0000 C   0  0  0
    4.8068    3.9346    0.0000 C   0  0  0
    6.3068    3.9465    0.0000 C   0  0  0
    7.0671    2.6535    0.0000 C   0  0  0
    6.3274    1.3485    0.0000 C   0  0  0
  1  2  1
  2  3  1
  3  4  1
  4  5  1
  3  6  1
  6  7  1
  7  8  1
  8  9  1
 10  9  1
 10 11  1
 11 12  1
 12 13  2
 13 14  1
 14 15  2
 15 16  1
 16 17  2
 12 17  1
 17 18  1
 10 18  1
  9 19  1
 19 20  2
 20 21  1
 21 22  2
 22 23  1
 23 24  2
 19 24  1
M  END
> <Name>
Molecule5322

> <AcidHalide_Count>
0

> <AliphaticHydroxylAmine_Count>
0

> <AlkylNitrite_Count>
0

> <ArNHMe_Count>
0

> <ArNMe2_Count>
0

> <ArN_CH2_2min_Count>
0

> <AromaticHydroxylAmine_Count>
0

> <AromaticSulfonamide_Count>
0

> <ArylAmineAmide_Count>
0

> <BayregionPAH_Count>
0

> <BrambillaExpAmes>
0

> <BrambillaIndex>
188

> <BrambillaMarketedDrug>
1

> <Hansen>
1

> <HansenExpAmes>
0

> <HansenIndex>
5389

> <Kazius>
1

> <KaziusExpAmes>
0

> <KaziusIndex>
4242

> <KregionPAH_Count>
0

> <Molecular_Weight>
322.487

> <N_nitro_Count>
0

> <Nitrosoamine_Count>
0

> <Polyaromatic_Count>
0

> <SulfurNitrogenMustard_Count>
0

> <UnsubstitutedNbondedtoheteroatom_Count>
0

> <a_b_unsaturated_aldehyde_Count>
0

> <aldehyde_Count>
0

> <aliphaticHalide_Count>
0

> <aromaticNitroso_Count>
0

> <arylAmine_Count>
0

> <azide_Count>
0

> <aziridine_Count>
0

> <azoaromatic_Count>
0

> <diazo_Count>
0

> <epoxide_Count>
0

> <nitrile_Count>
0

> <nitroaromatic_Count>
0

> <triazene_Count>
0

$$$$
Molecule5332
  MOLSOFT 08121118112D

 16 15  0  0  0  0  0  0  0  0999 V2000
    0.2606    0.1503    0.0000 C   0  0  0
    1.3000    0.7500    0.0000 C   0  0  0
    2.6000    0.0000    0.0000 N   0  0  0
    2.5969   -1.5008    0.0000 C   0  0  0
    1.5568   -2.0994    0.0000 C   0  0  0
    3.9000    0.7500    0.0000 C   0  0  0
    3.9000    1.9500    0.0000 S   0  0  0
    5.2000    0.0000    0.0000 S   0  0  0
    6.5000    0.7500    0.0000 S   0  0  0
    7.7999    0.0000    0.0000 C   0  0  0
    7.7999   -1.2000    0.0000 S   0  0  0
    9.0999    0.7500    0.0000 N   0  0  0
   10.3999    0.0000    0.0000 C   0  0  0
   11.4393    0.5997    0.0000 C   0  0  0
    9.1030    2.2508    0.0000 C   0  0  0
   10.1431    2.8494    0.0000 C   0  0  0
  1  2  1
  2  3  1
  3  4  1
  4  5  1
  3  6  1
  6  7  2
  6  8  1
  8  9  1
  9 10  1
 10 11  2
 10 12  1
 12 13  1
 13 14  1
 12 15  1
 15 16  1
M  END
> <Name>
Molecule5332

> <AcidHalide_Count>
0

> <AliphaticHydroxylAmine_Count>
0

> <AlkylNitrite_Count>
0

> <ArNHMe_Count>
0

> <ArNMe2_Count>
0

> <ArN_CH2_2min_Count>
0

> <AromaticHydroxylAmine_Count>
0

> <AromaticSulfonamide_Count>
0

> <ArylAmineAmide_Count>
0

> <BayregionPAH_Count>
0

> <BrambillaExpAmes>
0

> <BrambillaIndex>
54

> <BrambillaMarketedDrug>
1

> <Hansen>
1

> <HansenExpAmes>
0

> <HansenIndex>
5399

> <Kazius>
1

> <KaziusExpAmes>
0

> <KaziusIndex>
3483

> <KregionPAH_Count>
0

> <Molecular_Weight>
296.5392

> <N_nitro_Count>
0

> <Nitrosoamine_Count>
0

> <Polyaromatic_Count>
0

> <SulfurNitrogenMustard_Count>
0

> <UnsubstitutedNbondedtoheteroatom_Count>
0

> <a_b_unsaturated_aldehyde_Count>
0

> <aldehyde_Count>
0

> <aliphaticHalide_Count>
0

> <aromaticNitroso_Count>
0

> <arylAmine_Count>
0

> <azide_Count>
0

> <aziridine_Count>
0

> <azoaromatic_Count>
0

> <diazo_Count>
0

> <epoxide_Count>
0

> <nitrile_Count>
0

> <nitroaromatic_Count>
0

> <triazene_Count>
0

$$$$
Molecule5333
  MOLSOFT 08121118112D

 23 25  0  0  0  0  0  0  0  0999 V2000
    0.3232   -2.7755    0.0000 C   0  0  0
    0.7442   -1.6517    0.0000 N   0  0  0
    2.2325   -1.4158    0.0000 C   0  0  0
    2.9416   -2.3838    0.0000 O   0  0  0
    2.9404    0.0000    0.0000 C   0  0  0
    2.2507    1.3976    0.0000 N   0  0  0
    0.7805    1.6880    0.0000 C   0  0  0
    0.2833    3.1040    0.0000 C   0  0  0
    1.2700    4.2341    0.0000 C   0  0  0
    0.7844    5.6533    0.0000 C   0  0  0
   -0.6875    5.9424    0.0000 C   0  0  0
   -1.6738    4.8122    0.0000 C   0  0  0
   -1.1882    3.3930    0.0000 C   0  0  0
   -1.9772    2.4889    0.0000 F   0  0  0
    0.0000    0.7623    0.0000 C   0  0  0
   -1.4884    1.5247    0.0000 C   0  0  0
   -2.8315    0.7623    0.0000 C   0  0  0
   -2.8315   -0.7623    0.0000 C   0  0  0
   -1.4884   -1.5247    0.0000 C   0  0  0
    0.0000   -0.7623    0.0000 C   0  0  0
   -4.1323    1.5102    0.0000 N   0  3  0
   -5.1707    0.9088    0.0000 O   0  0  0
   -4.1342    2.7102    0.0000 O   0  5  0
  1  2  1
  2  3  1
  3  4  2
  3  5  1
  5  6  1
  6  7  2
  7  8  1
  8  9  2
  9 10  1
 10 11  2
 11 12  1
 12 13  2
  8 13  1
 13 14  1
  7 15  1
 15 16  2
 16 17  1
 17 18  2
 18 19  1
 19 20  2
  2 20  1
 15 20  1
 17 21  1
 21 22  2
 21 23  1
M  CHG  2  21   1  23  -1
M  END
> <Name>
Molecule5333

> <AcidHalide_Count>
0

> <AliphaticHydroxylAmine_Count>
0

> <AlkylNitrite_Count>
0

> <ArNHMe_Count>
0

> <ArNMe2_Count>
0

> <ArN_CH2_2min_Count>
0

> <AromaticHydroxylAmine_Count>
0

> <AromaticSulfonamide_Count>
0

> <ArylAmineAmide_Count>
0

> <BayregionPAH_Count>
0

> <BrambillaExpAmes>
0

> <BrambillaIndex>
172

> <BrambillaMarketedDrug>
1

> <Hansen>
1

> <HansenExpAmes>
1

> <HansenIndex>
5400

> <Kazius>
1

> <KaziusExpAmes>
1

> <KaziusIndex>
568

> <KregionPAH_Count>
0

> <Molecular_Weight>
313.28318

> <N_nitro_Count>
0

> <Nitrosoamine_Count>
0

> <Polyaromatic_Count>
0

> <SulfurNitrogenMustard_Count>
0

> <UnsubstitutedNbondedtoheteroatom_Count>
0

> <a_b_unsaturated_aldehyde_Count>
0

> <aldehyde_Count>
0

> <aliphaticHalide_Count>
0

> <aromaticNitroso_Count>
0

> <arylAmine_Count>
0

> <azide_Count>
0

> <aziridine_Count>
0

> <azoaromatic_Count>
0

> <diazo_Count>
0

> <epoxide_Count>
0

> <nitrile_Count>
0

> <nitroaromatic_Count>
1

> <triazene_Count>
0

$$$$
Molecule5404
  MOLSOFT 08121118112D

 19 20  0  0  0  0  0  0  0  0999 V2000
   -5.1634    9.4686    0.0000 C   0  0  0
   -5.1681    8.2686    0.0000 C   0  0  0
   -6.2098    7.6730    0.0000 C   0  0  0
   -3.8717    7.5123    0.0000 N   0  0  0
   -3.8775    6.0115    0.0000 C   0  0  0
   -2.5812    5.2552    0.0000 C   0  0  3
   -1.5395    5.8509    0.0000 O   0  0  0
   -2.5870    3.7544    0.0000 C   0  0  0
   -1.2907    2.9981    0.0000 O   0  0  0
   -1.2964    1.4973    0.0000 C   0  0  0
   -2.6111    0.7486    0.0000 C   0  0  0
   -2.6111   -0.7486    0.0000 C   0  0  0
   -1.2964   -1.4973    0.0000 C   0  0  0
    0.0000   -0.7486    0.0000 C   0  0  0
    1.2964   -1.4973    0.0000 C   0  0  0
    2.5929   -0.7486    0.0000 C   0  0  0
    2.5929    0.7486    0.0000 C   0  0  0
    1.2964    1.4973    0.0000 C   0  0  0
    0.0000    0.7486    0.0000 C   0  0  0
  1  2  1
  2  3  1
  2  4  1
  4  5  1
  6  5  1
  6  7  1
  6  8  1
  8  9  1
  9 10  1
 10 11  2
 11 12  1
 12 13  2
 13 14  1
 14 15  2
 15 16  1
 16 17  2
 17 18  1
 18 19  2
 10 19  1
 14 19  1
M  END
> <Name>
Molecule5404

> <AcidHalide_Count>
0

> <AliphaticHydroxylAmine_Count>
0

> <AlkylNitrite_Count>
0

> <ArNHMe_Count>
0

> <ArNMe2_Count>
0

> <ArN_CH2_2min_Count>
0

> <AromaticHydroxylAmine_Count>
0

> <AromaticSulfonamide_Count>
0

> <ArylAmineAmide_Count>
0

> <BayregionPAH_Count>
0

> <BrambillaExpAmes>
0

> <BrambillaIndex>
94

> <BrambillaMarketedDrug>
1

> <Hansen>
1

> <HansenExpAmes>
0

> <HansenIndex>
5473

> <Kazius>
1

> <KaziusExpAmes>
0

> <KaziusIndex>
1228

> <KregionPAH_Count>
0

> <Molecular_Weight>
259.34344

> <N_nitro_Count>
0

> <Nitrosoamine_Count>
0

> <Polyaromatic_Count>
0

> <SulfurNitrogenMustard_Count>
0

> <UnsubstitutedNbondedtoheteroatom_Count>
0

> <a_b_unsaturated_aldehyde_Count>
0

> <aldehyde_Count>
0

> <aliphaticHalide_Count>
0

> <aromaticNitroso_Count>
0

> <arylAmine_Count>
0

> <azide_Count>
0

> <aziridine_Count>
0

> <azoaromatic_Count>
0

> <diazo_Count>
0

> <epoxide_Count>
0

> <nitrile_Count>
0

> <nitroaromatic_Count>
0

> <triazene_Count>
0

$$$$
Molecule5427
  MOLSOFT 08121118112D

 20 21  0  0  0  0  0  0  0  0999 V2000
    8.8391   -0.9098    0.0000 C   0  0  0
    7.7988   -1.5080    0.0000 N   0  0  0
    7.7970   -2.7080    0.0000 C   0  0  0
    6.4999   -0.7561    0.0000 C   0  0  0
    5.1988   -1.5042    0.0000 C   0  0  0
    3.8999   -0.7523    0.0000 O   0  0  0
    2.5988   -1.5004    0.0000 C   0  0  3
    2.5999   -0.3004    0.0000 C   0  0  0
    1.2990   -0.7500    0.0000 C   0  0  0
    1.2990    0.7500    0.0000 C   0  0  0
    0.0000    1.5000    0.0000 C   0  0  0
   -1.2990    0.7500    0.0000 C   0  0  0
   -1.2990   -0.7500    0.0000 C   0  0  0
    0.0000   -1.5000    0.0000 C   0  0  0
    2.5996   -3.0013    0.0000 C   0  0  0
    1.3010   -3.7520    0.0000 C   0  0  0
    1.3018   -5.2520    0.0000 C   0  0  0
    2.6012   -6.0013    0.0000 C   0  0  0
    3.8998   -5.2506    0.0000 C   0  0  0
    3.8990   -3.7506    0.0000 N   0  0  0
  1  2  1
  2  3  1
  2  4  1
  4  5  1
  5  6  1
  7  6  1
  7  8  1
  7  9  1
  9 10  2
 10 11  1
 11 12  2
 12 13  1
 13 14  2
  9 14  1
  7 15  1
 15 16  2
 16 17  1
 17 18  2
 18 19  1
 19 20  2
 15 20  1
M  END
> <Name>
Molecule5427

> <AcidHalide_Count>
0

> <AliphaticHydroxylAmine_Count>
0

> <AlkylNitrite_Count>
0

> <ArNHMe_Count>
0

> <ArNMe2_Count>
0

> <ArN_CH2_2min_Count>
0

> <AromaticHydroxylAmine_Count>
0

> <AromaticSulfonamide_Count>
0

> <ArylAmineAmide_Count>
0

> <BayregionPAH_Count>
0

> <BrambillaExpAmes>
0

> <BrambillaIndex>
112

> <BrambillaMarketedDrug>
1

> <Hansen>
1

> <HansenExpAmes>
0

> <HansenIndex>
5496

> <Kazius>
1

> <KaziusExpAmes>
0

> <KaziusIndex>
4162

> <KregionPAH_Count>
0

> <Molecular_Weight>
270.36938

> <N_nitro_Count>
0

> <Nitrosoamine_Count>
0

> <Polyaromatic_Count>
0

> <SulfurNitrogenMustard_Count>
0

> <UnsubstitutedNbondedtoheteroatom_Count>
0

> <a_b_unsaturated_aldehyde_Count>
0

> <aldehyde_Count>
0

> <aliphaticHalide_Count>
0

> <aromaticNitroso_Count>
0

> <arylAmine_Count>
0

> <azide_Count>
0

> <aziridine_Count>
0

> <azoaromatic_Count>
0

> <diazo_Count>
0

> <epoxide_Count>
0

> <nitrile_Count>
0

> <nitroaromatic_Count>
0

> <triazene_Count>
0

$$$$
Molecule5440
  MOLSOFT 08121118112D

 19 19  0  0  0  0  0  0  0  0999 V2000
    6.2387   -0.8917    0.0000 C   0  0  0
    5.2003   -1.4932    0.0000 C   0  0  0
    3.8990   -0.7455    0.0000 C   0  0  0
    3.8969    0.4545    0.0000 C   0  0  0
    2.6003   -1.4977    0.0000 C   0  0  0
    2.6024   -2.6977    0.0000 O   0  0  0
    1.2990   -0.7500    0.0000 C   0  0  0
    1.2990    0.7500    0.0000 C   0  0  0
    0.0000    1.5000    0.0000 C   0  0  0
   -1.2990    0.7500    0.0000 C   0  0  0
   -2.5973    1.5031    0.0000 O   0  0  0
   -2.5951    3.0039    0.0000 C   0  0  0
   -3.8933    3.7570    0.0000 C   0  0  0
   -3.8916    4.9570    0.0000 O   0  0  0
   -4.9336    3.1588    0.0000 O   0  0  0
   -1.2990   -0.7500    0.0000 C   0  0  0
   -2.3383   -1.3500    0.0000 Cl  0  0  0
    0.0000   -1.5000    0.0000 C   0  0  0
    0.0000   -2.7000    0.0000 Cl  0  0  0
  1  2  1
  2  3  1
  3  4  2
  3  5  1
  5  6  2
  5  7  1
  7  8  2
  8  9  1
  9 10  2
 10 11  1
 11 12  1
 12 13  1
 13 14  2
 13 15  1
 10 16  1
 16 17  1
 16 18  2
  7 18  1
 18 19  1
M  END
> <Name>
Molecule5440

> <AcidHalide_Count>
0

> <AliphaticHydroxylAmine_Count>
0

> <AlkylNitrite_Count>
0

> <ArNHMe_Count>
0

> <ArNMe2_Count>
0

> <ArN_CH2_2min_Count>
0

> <AromaticHydroxylAmine_Count>
0

> <AromaticSulfonamide_Count>
0

> <ArylAmineAmide_Count>
0

> <BayregionPAH_Count>
0

> <BrambillaExpAmes>
0

> <BrambillaIndex>
96

> <BrambillaMarketedDrug>
1

> <Hansen>
1

> <HansenExpAmes>
0

> <HansenIndex>
5509

> <Kazius>
1

> <KaziusExpAmes>
0

> <KaziusIndex>
271

> <KregionPAH_Count>
0

> <Molecular_Weight>
303.13798

> <N_nitro_Count>
0

> <Nitrosoamine_Count>
0

> <Polyaromatic_Count>
0

> <SulfurNitrogenMustard_Count>
0

> <UnsubstitutedNbondedtoheteroatom_Count>
0

> <a_b_unsaturated_aldehyde_Count>
0

> <aldehyde_Count>
0

> <aliphaticHalide_Count>
0

> <aromaticNitroso_Count>
0

> <arylAmine_Count>
0

> <azide_Count>
0

> <aziridine_Count>
0

> <azoaromatic_Count>
0

> <diazo_Count>
0

> <epoxide_Count>
0

> <nitrile_Count>
0

> <nitroaromatic_Count>
0

> <triazene_Count>
0

$$$$
Molecule5442
  MOLSOFT 08121118112D

 21 22  0  0  0  0  0  0  0  0999 V2000
    2.5984   -2.7004    0.0000 N   0  0  0
    2.5988   -1.5004    0.0000 S   0  0  0
    3.6384   -0.9011    0.0000 O   0  0  0
    3.6377   -2.1009    0.0000 O   0  0  0
    1.2990   -0.7500    0.0000 C   0  0  0
    1.2990    0.7500    0.0000 C   0  0  0
    0.0000    1.5000    0.0000 C   0  0  0
    0.0031    3.0008    0.0000 C   0  0  0
    1.0432    3.5994    0.0000 O   0  0  0
   -1.0351    3.6026    0.0000 O   0  0  0
   -1.2990    0.7500    0.0000 C   0  0  0
   -2.6003    1.4977    0.0000 N   0  0  0
   -3.8990    0.7455    0.0000 C   0  0  0
   -5.2003    1.4932    0.0000 C   0  0  0
   -6.5517    0.8722    0.0000 O   0  0  0
   -7.5554    1.9869    0.0000 C   0  0  0
   -6.8054    3.2859    0.0000 C   0  0  0
   -5.3382    2.9741    0.0000 C   0  0  0
   -1.2990   -0.7500    0.0000 C   0  0  0
    0.0000   -1.5000    0.0000 C   0  0  0
    0.0000   -2.7000    0.0000 Cl  0  0  0
  1  2  1
  2  3  2
  2  4  2
  2  5  1
  5  6  2
  6  7  1
  7  8  1
  8  9  2
  8 10  1
  7 11  2
 11 12  1
 12 13  1
 13 14  1
 14 15  1
 15 16  1
 16 17  2
 17 18  1
 14 18  2
 11 19  1
 19 20  2
  5 20  1
 20 21  1
M  END
> <Name>
Molecule5442

> <AcidHalide_Count>
0

> <AliphaticHydroxylAmine_Count>
0

> <AlkylNitrite_Count>
0

> <ArNHMe_Count>
0

> <ArNMe2_Count>
0

> <ArN_CH2_2min_Count>
0

> <AromaticHydroxylAmine_Count>
0

> <AromaticSulfonamide_Count>
0

> <ArylAmineAmide_Count>
0

> <BayregionPAH_Count>
0

> <BrambillaExpAmes>
0

> <BrambillaIndex>
126

> <BrambillaMarketedDrug>
1

> <Hansen>
1

> <HansenExpAmes>
0

> <HansenIndex>
5511

> <Kazius>
1

> <KaziusExpAmes>
0

> <KaziusIndex>
2290

> <KregionPAH_Count>
0

> <Molecular_Weight>
330.74414

> <N_nitro_Count>
0

> <Nitrosoamine_Count>
0

> <Polyaromatic_Count>
0

> <SulfurNitrogenMustard_Count>
0

> <UnsubstitutedNbondedtoheteroatom_Count>
0

> <a_b_unsaturated_aldehyde_Count>
0

> <aldehyde_Count>
0

> <aliphaticHalide_Count>
0

> <aromaticNitroso_Count>
0

> <arylAmine_Count>
0

> <azide_Count>
0

> <aziridine_Count>
0

> <azoaromatic_Count>
0

> <diazo_Count>
0

> <epoxide_Count>
0

> <nitrile_Count>
0

> <nitroaromatic_Count>
0

> <triazene_Count>
0

$$$$
Molecule5505
  MOLSOFT 08121118112D

 22 24  0  0  0  0  0  0  0  0999 V2000
   -5.1933    2.7032    0.0000 C   0  0  0
   -5.1950    1.5032    0.0000 C   0  0  0
   -6.2352    0.9050    0.0000 C   0  0  0
   -3.8968    0.7501    0.0000 C   0  0  0
   -3.8968   -0.7501    0.0000 C   0  0  0
   -2.5978   -1.5002    0.0000 C   0  0  0
   -1.2989   -0.7501    0.0000 C   0  0  0
    0.0000   -1.5002    0.0000 O   0  0  0
    1.2806   -0.7501    0.0000 C   0  0  0
    2.5978   -1.5002    0.0000 N   0  0  0
    3.8968   -0.7501    0.0000 C   0  0  0
    4.9360   -1.3500    0.0000 N   0  0  0
    3.8968    0.7501    0.0000 C   0  0  0
    2.5978    1.5002    0.0000 C   0  0  0
    1.2806    0.7501    0.0000 C   0  0  0
    0.0000    1.5002    0.0000 C   0  0  0
    0.0037    2.7002    0.0000 O   0  0  0
   -1.2989    0.7501    0.0000 C   0  0  0
   -2.5978    1.5002    0.0000 C   0  0  0
    5.1950    1.5032    0.0000 C   0  0  0
    5.1933    2.7032    0.0000 O   0  0  0
    6.2352    0.9050    0.0000 O   0  0  0
  1  2  1
  2  3  1
  2  4  1
  4  5  2
  5  6  1
  6  7  2
  7  8  1
  8  9  1
  9 10  2
 10 11  1
 11 12  1
 11 13  2
 13 14  1
 14 15  2
  9 15  1
 15 16  1
 16 17  2
 16 18  1
  7 18  1
 18 19  2
  4 19  1
 13 20  1
 20 21  2
 20 22  1
M  END
> <Name>
Molecule5505

> <AcidHalide_Count>
0

> <AliphaticHydroxylAmine_Count>
0

> <AlkylNitrite_Count>
0

> <ArNHMe_Count>
0

> <ArNMe2_Count>
0

> <ArN_CH2_2min_Count>
0

> <AromaticHydroxylAmine_Count>
0

> <AromaticSulfonamide_Count>
0

> <ArylAmineAmide_Count>
0

> <BayregionPAH_Count>
0

> <BrambillaExpAmes>
0

> <BrambillaIndex>
151

> <BrambillaMarketedDrug>
1

> <Hansen>
1

> <HansenExpAmes>
0

> <HansenIndex>
5578

> <Kazius>
1

> <KaziusExpAmes>
0

> <KaziusIndex>
3147

> <KregionPAH_Count>
0

> <Molecular_Weight>
298.29335

> <N_nitro_Count>
0

> <Nitrosoamine_Count>
0

> <Polyaromatic_Count>
1

> <SulfurNitrogenMustard_Count>
0

> <UnsubstitutedNbondedtoheteroatom_Count>
0

> <a_b_unsaturated_aldehyde_Count>
0

> <aldehyde_Count>
0

> <aliphaticHalide_Count>
0

> <aromaticNitroso_Count>
0

> <arylAmine_Count>
1

> <azide_Count>
0

> <aziridine_Count>
0

> <azoaromatic_Count>
0

> <diazo_Count>
0

> <epoxide_Count>
0

> <nitrile_Count>
0

> <nitroaromatic_Count>
0

> <triazene_Count>
0

$$$$
Molecule5575
  MOLSOFT 08121118112D

 20 22  0  0  0  0  0  0  0  0999 V2000
    0.3232   -2.7755    0.0000 C   0  0  0
    0.7442   -1.6517    0.0000 N   0  0  0
    2.2325   -1.4158    0.0000 C   0  0  0
    2.9416   -2.3838    0.0000 O   0  0  0
    2.9404    0.0000    0.0000 C   0  0  0
    2.2507    1.3976    0.0000 N   0  0  0
    0.7805    1.6880    0.0000 C   0  0  0
    0.2833    3.1040    0.0000 C   0  0  0
   -1.1882    3.3930    0.0000 C   0  0  0
   -1.6738    4.8122    0.0000 C   0  0  0
   -0.6875    5.9424    0.0000 C   0  0  0
    0.7844    5.6533    0.0000 C   0  0  0
    1.2700    4.2341    0.0000 C   0  0  0
    0.0000    0.7623    0.0000 C   0  0  0
   -1.4884    1.5247    0.0000 C   0  0  0
   -2.8315    0.7623    0.0000 C   0  0  0
   -3.8685    1.3662    0.0000 Cl  0  0  0
   -2.8315   -0.7623    0.0000 C   0  0  0
   -1.4884   -1.5247    0.0000 C   0  0  0
    0.0000   -0.7623    0.0000 C   0  0  0
  1  2  1
  2  3  1
  3  4  2
  3  5  1
  5  6  1
  6  7  2
  7  8  1
  8  9  2
  9 10  1
 10 11  2
 11 12  1
 12 13  2
  8 13  1
  7 14  1
 14 15  2
 15 16  1
 16 17  1
 16 18  2
 18 19  1
 19 20  2
  2 20  1
 14 20  1
M  END
> <Name>
Molecule5575

> <AcidHalide_Count>
0

> <AliphaticHydroxylAmine_Count>
0

> <AlkylNitrite_Count>
0

> <ArNHMe_Count>
0

> <ArNMe2_Count>
0

> <ArN_CH2_2min_Count>
0

> <AromaticHydroxylAmine_Count>
0

> <AromaticSulfonamide_Count>
0

> <ArylAmineAmide_Count>
0

> <BayregionPAH_Count>
0

> <BrambillaExpAmes>
1

> <BrambillaIndex>
356

> <BrambillaMarketedDrug>
1

> <Hansen>
1

> <HansenExpAmes>
0

> <HansenIndex>
5651

> <Kazius>
1

> <KaziusExpAmes>
0

> <KaziusIndex>
905

> <KregionPAH_Count>
0

> <Molecular_Weight>
284.74022

> <N_nitro_Count>
0

> <Nitrosoamine_Count>
0

> <Polyaromatic_Count>
0

> <SulfurNitrogenMustard_Count>
0

> <UnsubstitutedNbondedtoheteroatom_Count>
0

> <a_b_unsaturated_aldehyde_Count>
0

> <aldehyde_Count>
0

> <aliphaticHalide_Count>
0

> <aromaticNitroso_Count>
0

> <arylAmine_Count>
0

> <azide_Count>
0

> <aziridine_Count>
0

> <azoaromatic_Count>
0

> <diazo_Count>
0

> <epoxide_Count>
0

> <nitrile_Count>
0

> <nitroaromatic_Count>
0

> <triazene_Count>
0

$$$$
Molecule5639
  MOLSOFT 08121118112D

 27 33  0  0  0  0  0  0  0  0999 V2000
   -2.4800    0.0300    0.0000 C   0  0  0
   -2.4800   -1.1700    0.0000 C   0  0  3
   -3.7400   -0.2400    0.0000 C   0  0  0
   -5.0000   -1.1700    0.0000 C   0  0  0
   -5.0000   -2.8100    0.0000 C   0  0  0
   -6.0549   -3.3821    0.0000 O   0  0  0
   -3.7400   -3.6300    0.0000 C   0  0  0
   -2.4800   -2.8100    0.0000 C   0  0  0
   -1.2200   -3.6300    0.0000 C   0  0  3
    0.0200   -4.0900    0.0000 C   0  0  0
    0.0200   -2.8100    0.0000 C   0  0  3
    0.0200   -1.1700    0.0000 C   0  0  3
   -1.2200   -0.2400    0.0000 C   0  0  3
   -1.2200    1.3800    0.0000 C   0  0  0
    0.0200    2.1900    0.0000 C   0  0  0
    1.2900    1.3800    0.0000 C   0  0  3
    1.4385    2.5708    0.0000 C   0  0  0
    1.2900   -0.2400    0.0000 C   0  0  3
    2.6800   -0.7100    0.0000 C   0  0  3
    4.3700   -0.7100    0.0000 C   0  0  0
    3.5300    0.5600    0.0000 C   0  0  3
    2.6800    1.8400    0.0000 C   0  0  3
    1.8500    3.0100    0.0000 C   0  0  0
    2.6800    4.2900    0.0000 C   0  0  0
    4.0800    3.9300    0.0000 C   0  0  0
    5.0283    4.6653    0.0000 O   0  0  0
    4.0800    2.1900    0.0000 O   0  0  0
  2  1  1
  2  3  1
  3  4  1
  4  5  1
  5  6  2
  5  7  1
  7  8  2
  2  8  1
  9  8  1
  9 10  1
 11 10  1
  9 11  1
 11 12  1
 12 13  1
  2 13  1
 13 14  1
 14 15  1
 16 15  1
 16 17  1
 16 18  1
 12 18  1
 18 19  1
 19 20  1
 21 20  1
 19 21  1
 21 22  1
 16 22  1
 22 23  1
 23 24  1
 24 25  1
 25 26  2
 25 27  1
 22 27  1
M  END
> <Name>
Molecule5639

> <AcidHalide_Count>
0

> <AliphaticHydroxylAmine_Count>
0

> <AlkylNitrite_Count>
0

> <ArNHMe_Count>
0

> <ArNMe2_Count>
0

> <ArN_CH2_2min_Count>
0

> <AromaticHydroxylAmine_Count>
0

> <AromaticSulfonamide_Count>
0

> <ArylAmineAmide_Count>
0

> <BayregionPAH_Count>
0

> <BrambillaExpAmes>
0

> <BrambillaIndex>
269

> <BrambillaMarketedDrug>
1

> <Hansen>
1

> <HansenExpAmes>
0

> <HansenIndex>
5715

> <Kazius>
1

> <KaziusExpAmes>
0

> <KaziusIndex>
898

> <KregionPAH_Count>
0

> <Molecular_Weight>
366.49319

> <N_nitro_Count>
0

> <Nitrosoamine_Count>
0

> <Polyaromatic_Count>
0

> <SulfurNitrogenMustard_Count>
0

> <UnsubstitutedNbondedtoheteroatom_Count>
0

> <a_b_unsaturated_aldehyde_Count>
0

> <aldehyde_Count>
0

> <aliphaticHalide_Count>
0

> <aromaticNitroso_Count>
0

> <arylAmine_Count>
0

> <azide_Count>
0

> <aziridine_Count>
0

> <azoaromatic_Count>
0

> <diazo_Count>
0

> <epoxide_Count>
0

> <nitrile_Count>
2

> <nitroaromatic_Count>
0

> <triazene_Count>
0

$$$$
Molecule5668
  MOLSOFT 08121118112D

 20 21  0  0  0  0  0  0  0  0999 V2000
    2.6024   -2.6977    0.0000 O   0  0  0
    2.6003   -1.4977    0.0000 C   0  0  0
    3.6387   -0.8963    0.0000 O   0  0  0
    1.2990   -0.7500    0.0000 C   0  0  0
    1.2990    0.7500    0.0000 C   0  0  0
    0.0000    1.5000    0.0000 C   0  0  0
   -1.2990    0.7500    0.0000 C   0  0  0
   -1.2990   -0.7500    0.0000 N   0  0  0
    0.0000   -1.5000    0.0000 C   0  0  0
   -0.0031   -3.0008    0.0000 N   0  0  0
   -1.3039   -3.7494    0.0000 C   0  0  0
   -1.3092   -5.2494    0.0000 C   0  0  0
   -2.6108   -5.9949    0.0000 C   0  0  0
   -3.9072   -5.2404    0.0000 C   0  0  0
   -3.9020   -3.7404    0.0000 C   0  0  0
   -2.6004   -2.9949    0.0000 C   0  0  0
   -5.1992   -2.9856    0.0000 C   0  0  0
   -6.2409   -3.5813    0.0000 F   0  0  0
   -5.1947   -1.7856    0.0000 F   0  0  0
   -6.2361   -2.3815    0.0000 F   0  0  0
  1  2  1
  2  3  2
  2  4  1
  4  5  1
  5  6  2
  6  7  1
  7  8  2
  8  9  1
  4  9  2
  9 10  1
 10 11  1
 11 12  2
 12 13  1
 13 14  2
 14 15  1
 15 16  2
 11 16  1
 15 17  1
 17 18  1
 17 19  1
 17 20  1
M  END
> <Name>
Molecule5668

> <AcidHalide_Count>
0

> <AliphaticHydroxylAmine_Count>
0

> <AlkylNitrite_Count>
0

> <ArNHMe_Count>
0

> <ArNMe2_Count>
0

> <ArN_CH2_2min_Count>
0

> <AromaticHydroxylAmine_Count>
0

> <AromaticSulfonamide_Count>
0

> <ArylAmineAmide_Count>
0

> <BayregionPAH_Count>
0

> <BrambillaExpAmes>
0

> <BrambillaIndex>
124

> <BrambillaMarketedDrug>
1

> <Hansen>
1

> <HansenExpAmes>
0

> <HansenIndex>
5744

> <Kazius>
1

> <KaziusExpAmes>
0

> <KaziusIndex>
3647

> <KregionPAH_Count>
0

> <Molecular_Weight>
282.21796

> <N_nitro_Count>
0

> <Nitrosoamine_Count>
0

> <Polyaromatic_Count>
0

> <SulfurNitrogenMustard_Count>
0

> <UnsubstitutedNbondedtoheteroatom_Count>
0

> <a_b_unsaturated_aldehyde_Count>
0

> <aldehyde_Count>
0

> <aliphaticHalide_Count>
0

> <aromaticNitroso_Count>
0

> <arylAmine_Count>
0

> <azide_Count>
0

> <aziridine_Count>
0

> <azoaromatic_Count>
0

> <diazo_Count>
0

> <epoxide_Count>
0

> <nitrile_Count>
0

> <nitroaromatic_Count>
0

> <triazene_Count>
0

$$$$
Molecule5737
  MOLSOFT 08121118112D

 44 49  0  0  0  0  0  0  0  0999 V2000
    3.6222    5.3315    0.0000 C   0  0  0
    4.4331    4.4469    0.0000 O   0  0  0
    3.9833    3.0154    0.0000 C   0  0  3
    5.0132    1.8986    0.0000 C   0  0  3
    4.5417    0.4715    0.0000 C   0  0  0
    3.0650    0.1365    0.0000 C   0  0  3
    2.6183   -1.2781    0.0000 C   0  0  0
    1.1416   -1.6132    0.0000 N   0  0  0
    0.6949   -3.0154    0.0000 C   0  0  0
   -0.7818   -3.3504    0.0000 C   0  0  0
   -1.7993   -2.2336    0.0000 C   0  0  0
   -1.3402   -0.8190    0.0000 C   0  0  0
   -2.5314    0.0372    0.0000 N   0  0  0
   -3.7475   -0.7942    0.0000 C   0  0  0
   -5.1993   -0.4964    0.0000 C   0  0  0
   -6.2169   -1.5635    0.0000 C   0  0  0
   -7.6733   -1.2007    0.0000 O   0  0  0
   -8.5074   -2.0635    0.0000 C   0  0  0
   -5.7950   -3.0154    0.0000 C   0  0  0
   -4.3183   -3.3504    0.0000 C   0  0  0
   -3.2884   -2.2336    0.0000 C   0  0  0
    0.1365   -0.5088    0.0000 C   0  0  3
    0.5708    0.9059    0.0000 C   0  0  0
    2.0599    1.2533    0.0000 C   0  0  3
    2.4818    2.6803    0.0000 C   0  0  3
    1.4500    3.7698    0.0000 C   0  0  0
    0.2830    3.4903    0.0000 O   0  0  0
    1.8766    5.2087    0.0000 O   0  0  0
    1.0513    6.0799    0.0000 C   0  0  0
    6.4814    2.2084    0.0000 O   0  0  0
    7.4846    1.0922    0.0000 C   0  0  0
    7.1125   -0.0486    0.0000 O   0  0  0
    8.9531    1.4020    0.0000 C   0  0  0
    9.9575    0.2879    0.0000 C   0  0  0
   11.4246    0.6005    0.0000 C   0  0  0
   12.4271   -0.5164    0.0000 O   0  0  0
   12.0553   -1.6573    0.0000 C   0  0  0
   11.8873    2.0273    0.0000 C   0  0  0
   13.3546    2.3432    0.0000 O   0  0  0
   13.7232    3.4852    0.0000 C   0  0  0
   10.8831    3.1415    0.0000 C   0  0  0
   11.3432    4.5701    0.0000 O   0  0  0
   10.5385    5.4603    0.0000 C   0  0  0
    9.4160    2.8289    0.0000 C   0  0  0
  1  2  1
  3  2  1
  3  4  1
  4  5  1
  6  5  1
  6  7  1
  7  8  1
  8  9  1
  9 10  1
 10 11  1
 11 12  2
 12 13  1
 13 14  1
 14 15  2
 15 16  1
 16 17  1
 17 18  1
 16 19  2
 19 20  1
 20 21  2
 11 21  1
 14 21  1
 22 12  1
 22  8  1
 22 23  1
 24 23  1
  6 24  1
 24 25  1
  3 25  1
 25 26  1
 26 27  2
 26 28  1
 28 29  1
  4 30  1
 30 31  1
 31 32  2
 31 33  1
 33 34  2
 34 35  1
 35 36  1
 36 37  1
 35 38  2
 38 39  1
 39 40  1
 38 41  1
 41 42  1
 42 43  1
 41 44  2
 33 44  1
M  END
> <Name>
Molecule5737

> <AcidHalide_Count>
0

> <AliphaticHydroxylAmine_Count>
0

> <AlkylNitrite_Count>
0

> <ArNHMe_Count>
0

> <ArNMe2_Count>
0

> <ArN_CH2_2min_Count>
0

> <AromaticHydroxylAmine_Count>
0

> <AromaticSulfonamide_Count>
0

> <ArylAmineAmide_Count>
0

> <BayregionPAH_Count>
0

> <BrambillaExpAmes>
0

> <BrambillaIndex>
325

> <BrambillaMarketedDrug>
1

> <Hansen>
1

> <HansenExpAmes>
0

> <HansenIndex>
5814

> <Kazius>
1

> <KaziusExpAmes>
0

> <KaziusIndex>
4096

> <KregionPAH_Count>
0

> <Molecular_Weight>
608.67869

> <N_nitro_Count>
0

> <Nitrosoamine_Count>
0

> <Polyaromatic_Count>
0

> <SulfurNitrogenMustard_Count>
0

> <UnsubstitutedNbondedtoheteroatom_Count>
0

> <a_b_unsaturated_aldehyde_Count>
0

> <aldehyde_Count>
0

> <aliphaticHalide_Count>
0

> <aromaticNitroso_Count>
0

> <arylAmine_Count>
0

> <azide_Count>
0

> <aziridine_Count>
0

> <azoaromatic_Count>
0

> <diazo_Count>
0

> <epoxide_Count>
0

> <nitrile_Count>
0

> <nitroaromatic_Count>
0

> <triazene_Count>
0

$$$$
Molecule5775
  MOLSOFT 08121118112D

 46 51  0  0  0  0  0  0  0  0999 V2000
    3.6222    5.3315    0.0000 C   0  0  0
    4.4331    4.4469    0.0000 O   0  0  0
    3.9833    3.0154    0.0000 C   0  0  3
    5.0132    1.8986    0.0000 C   0  0  3
    4.5417    0.4715    0.0000 C   0  0  0
    3.0650    0.1365    0.0000 C   0  0  3
    2.6183   -1.2781    0.0000 C   0  0  0
    1.1416   -1.6132    0.0000 N   0  0  0
    0.6949   -3.0154    0.0000 C   0  0  0
   -0.7818   -3.3504    0.0000 C   0  0  0
   -1.7993   -2.2336    0.0000 C   0  0  0
   -1.3402   -0.8190    0.0000 C   0  0  0
   -2.5314    0.0372    0.0000 N   0  0  0
   -3.7475   -0.7942    0.0000 C   0  0  0
   -5.1993   -0.4964    0.0000 C   0  0  0
   -6.2169   -1.5635    0.0000 C   0  0  0
   -7.6733   -1.2007    0.0000 O   0  0  0
   -8.5074   -2.0635    0.0000 C   0  0  0
   -5.7950   -3.0154    0.0000 C   0  0  0
   -4.3183   -3.3504    0.0000 C   0  0  0
   -3.2884   -2.2336    0.0000 C   0  0  0
    0.1365   -0.5088    0.0000 C   0  0  3
    0.5708    0.9059    0.0000 C   0  0  0
    2.0599    1.2533    0.0000 C   0  0  3
    2.4818    2.6803    0.0000 C   0  0  3
    1.4500    3.7698    0.0000 C   0  0  0
    0.2830    3.4903    0.0000 O   0  0  0
    1.8766    5.2087    0.0000 O   0  0  0
    1.0513    6.0799    0.0000 C   0  0  0
    6.4814    2.2084    0.0000 O   0  0  0
    7.4846    1.0922    0.0000 C   0  0  0
    7.1125   -0.0486    0.0000 O   0  0  0
    8.9531    1.4020    0.0000 C   0  0  0
    9.9564    0.2858    0.0000 C   0  0  0
   11.4249    0.5956    0.0000 C   0  0  0
   12.4293   -0.5185    0.0000 C   0  0  0
   13.8963   -0.2059    0.0000 C   0  0  0
   14.8989   -1.3228    0.0000 O   0  0  0
   14.5270   -2.4637    0.0000 C   0  0  0
   14.3591    1.2210    0.0000 C   0  0  0
   15.8263    1.5368    0.0000 O   0  0  0
   16.1949    2.6788    0.0000 C   0  0  0
   13.3548    2.3351    0.0000 C   0  0  0
   13.8149    3.7637    0.0000 O   0  0  0
   13.0102    4.6539    0.0000 C   0  0  0
   11.8878    2.0225    0.0000 C   0  0  0
  1  2  1
  3  2  1
  3  4  1
  4  5  1
  6  5  1
  6  7  1
  7  8  1
  8  9  1
  9 10  1
 10 11  1
 11 12  2
 12 13  1
 13 14  1
 14 15  2
 15 16  1
 16 17  1
 17 18  1
 16 19  2
 19 20  1
 20 21  2
 11 21  1
 14 21  1
 22 12  1
 22  8  1
 22 23  1
 24 23  1
  6 24  1
 24 25  1
  3 25  1
 25 26  1
 26 27  2
 26 28  1
 28 29  1
  4 30  1
 30 31  1
 31 32  2
 31 33  1
 33 34  2
 34 35  1
 35 36  2
 36 37  1
 37 38  1
 38 39  1
 37 40  2
 40 41  1
 41 42  1
 40 43  1
 43 44  1
 44 45  1
 43 46  2
 35 46  1
M  END
> <Name>
Molecule5775

> <AcidHalide_Count>
0

> <AliphaticHydroxylAmine_Count>
0

> <AlkylNitrite_Count>
0

> <ArNHMe_Count>
0

> <ArNMe2_Count>
0

> <ArN_CH2_2min_Count>
0

> <AromaticHydroxylAmine_Count>
0

> <AromaticSulfonamide_Count>
0

> <ArylAmineAmide_Count>
0

> <BayregionPAH_Count>
0

> <BrambillaExpAmes>
0

> <BrambillaIndex>
327

> <BrambillaMarketedDrug>
1

> <Hansen>
1

> <HansenExpAmes>
0

> <HansenIndex>
5853

> <Kazius>
1

> <KaziusExpAmes>
0

> <KaziusIndex>
4064

> <KregionPAH_Count>
0

> <Molecular_Weight>
634.71598

> <N_nitro_Count>
0

> <Nitrosoamine_Count>
0

> <Polyaromatic_Count>
0

> <SulfurNitrogenMustard_Count>
0

> <UnsubstitutedNbondedtoheteroatom_Count>
0

> <a_b_unsaturated_aldehyde_Count>
0

> <aldehyde_Count>
0

> <aliphaticHalide_Count>
0

> <aromaticNitroso_Count>
0

> <arylAmine_Count>
0

> <azide_Count>
0

> <aziridine_Count>
0

> <azoaromatic_Count>
0

> <diazo_Count>
0

> <epoxide_Count>
0

> <nitrile_Count>
0

> <nitroaromatic_Count>
0

> <triazene_Count>
0

$$$$
Molecule5776
  MOLSOFT 08121118112D

 24 25  0  0  0  0  0  0  0  0999 V2000
    8.8384   -0.9027    0.0000 C   0  0  0
    7.7988   -1.5020    0.0000 C   0  0  0
    7.7984   -2.7020    0.0000 C   0  0  0
    6.4990   -0.7516    0.0000 N   0  0  0
    5.1988   -1.5012    0.0000 C   0  0  0
    5.1984   -2.7012    0.0000 O   0  0  0
    3.8990   -0.7508    0.0000 N   0  0  0
    2.5988   -1.5004    0.0000 S   0  0  0
    2.5984   -2.7004    0.0000 O   0  0  0
    3.6377   -2.1009    0.0000 O   0  0  0
    1.2990   -0.7500    0.0000 C   0  0  0
    1.2990    0.7500    0.0000 C   0  0  0
    0.0000    1.5000    0.0000 N   0  0  0
   -1.2990    0.7500    0.0000 C   0  0  0
   -1.2990   -0.7500    0.0000 C   0  0  0
    0.0000   -1.5000    0.0000 C   0  0  0
   -0.0031   -3.0008    0.0000 N   0  0  0
   -1.3039   -3.7494    0.0000 C   0  0  0
   -1.3092   -5.2494    0.0000 C   0  0  0
   -2.6108   -5.9949    0.0000 C   0  0  0
   -3.9072   -5.2404    0.0000 C   0  0  0
   -3.9020   -3.7404    0.0000 C   0  0  0
   -4.9392   -3.1369    0.0000 C   0  0  0
   -2.6004   -2.9949    0.0000 C   0  0  0
  1  2  1
  2  3  1
  2  4  1
  4  5  1
  5  6  2
  5  7  1
  7  8  1
  8  9  2
  8 10  2
  8 11  1
 11 12  1
 12 13  2
 13 14  1
 14 15  2
 15 16  1
 11 16  2
 16 17  1
 17 18  1
 18 19  2
 19 20  1
 20 21  2
 21 22  1
 22 23  1
 22 24  2
 18 24  1
M  END
> <Name>
Molecule5776

> <AcidHalide_Count>
0

> <AliphaticHydroxylAmine_Count>
0

> <AlkylNitrite_Count>
0

> <ArNHMe_Count>
0

> <ArNMe2_Count>
0

> <ArN_CH2_2min_Count>
0

> <AromaticHydroxylAmine_Count>
0

> <AromaticSulfonamide_Count>
0

> <ArylAmineAmide_Count>
0

> <BayregionPAH_Count>
0

> <BrambillaExpAmes>
0

> <BrambillaIndex>
183

> <BrambillaMarketedDrug>
1

> <Hansen>
1

> <HansenExpAmes>
0

> <HansenIndex>
5854

> <Kazius>
1

> <KaziusExpAmes>
0

> <KaziusIndex>
2045

> <KregionPAH_Count>
0

> <Molecular_Weight>
348.42

> <N_nitro_Count>
0

> <Nitrosoamine_Count>
0

> <Polyaromatic_Count>
0

> <SulfurNitrogenMustard_Count>
0

> <UnsubstitutedNbondedtoheteroatom_Count>
0

> <a_b_unsaturated_aldehyde_Count>
0

> <aldehyde_Count>
0

> <aliphaticHalide_Count>
0

> <aromaticNitroso_Count>
0

> <arylAmine_Count>
0

> <azide_Count>
0

> <aziridine_Count>
0

> <azoaromatic_Count>
0

> <diazo_Count>
0

> <epoxide_Count>
0

> <nitrile_Count>
0

> <nitroaromatic_Count>
0

> <triazene_Count>
0

$$$$
Molecule5878
  MOLSOFT 08121118112D

 17 18  0  0  0  0  0  0  0  0999 V2000
    3.1611    0.6704    0.0000 C   0  0  0
    2.7502   -0.4571    0.0000 C   0  0  0
    1.2990   -0.7500    0.0000 C   0  0  0
    1.2990    0.7500    0.0000 C   0  0  0
    2.3383    1.3500    0.0000 O   0  0  0
    0.0000    1.5000    0.0000 N   0  0  0
   -1.2990    0.7500    0.0000 C   0  0  0
   -2.3383    1.3500    0.0000 O   0  0  0
   -1.2990   -0.7500    0.0000 N   0  0  0
    0.0000   -1.5000    0.0000 C   0  0  0
    0.0000   -2.7000    0.0000 O   0  0  0
    1.7713   -2.1535    0.0000 C   0  0  0
    3.2417   -2.4501    0.0000 C   0  0  0
    3.7200   -3.8718    0.0000 C   0  0  0
    2.7279   -4.9969    0.0000 C   0  0  0
    1.2576   -4.7003    0.0000 C   0  0  0
    0.7792   -3.2786    0.0000 C   0  0  0
  1  2  1
  2  3  1
  3  4  1
  4  5  2
  4  6  1
  6  7  1
  7  8  2
  7  9  1
  9 10  1
  3 10  1
 10 11  2
  3 12  1
 12 13  2
 13 14  1
 14 15  2
 15 16  1
 16 17  2
 12 17  1
M  END
> <Name>
Molecule5878

> <AcidHalide_Count>
0

> <AliphaticHydroxylAmine_Count>
0

> <AlkylNitrite_Count>
0

> <ArNHMe_Count>
0

> <ArNMe2_Count>
0

> <ArN_CH2_2min_Count>
0

> <AromaticHydroxylAmine_Count>
0

> <AromaticSulfonamide_Count>
0

> <ArylAmineAmide_Count>
0

> <BayregionPAH_Count>
0

> <BrambillaExpAmes>
1

> <BrambillaIndex>
349

> <BrambillaMarketedDrug>
1

> <Hansen>
1

> <HansenExpAmes>
1

> <HansenIndex>
5958

> <Kazius>
1

> <KaziusExpAmes>
1

> <KaziusIndex>
1416

> <KregionPAH_Count>
0

> <Molecular_Weight>
232.23528

> <N_nitro_Count>
0

> <Nitrosoamine_Count>
0

> <Polyaromatic_Count>
0

> <SulfurNitrogenMustard_Count>
0

> <UnsubstitutedNbondedtoheteroatom_Count>
0

> <a_b_unsaturated_aldehyde_Count>
0

> <aldehyde_Count>
0

> <aliphaticHalide_Count>
0

> <aromaticNitroso_Count>
0

> <arylAmine_Count>
0

> <azide_Count>
0

> <aziridine_Count>
0

> <azoaromatic_Count>
0

> <diazo_Count>
0

> <epoxide_Count>
0

> <nitrile_Count>
0

> <nitroaromatic_Count>
0

> <triazene_Count>
0

$$$$
Molecule6074
  MOLSOFT 08121118112D

 15 15  0  0  0  0  0  0  0  0999 V2000
    3.6331   -3.6060    0.0000 C   0  0  0
    2.5951   -3.0039    0.0000 C   0  0  0
    1.5548   -3.6021    0.0000 C   0  0  0
    2.5973   -1.5031    0.0000 C   0  0  0
    1.2990   -0.7500    0.0000 C   0  0  0
    1.2990    0.7500    0.0000 C   0  0  0
    0.0000    1.5000    0.0000 C   0  0  0
   -1.2990    0.7500    0.0000 C   0  0  0
   -1.2990   -0.7500    0.0000 C   0  0  0
    0.0000   -1.5000    0.0000 C   0  0  0
   -2.6003    1.4977    0.0000 C   0  0  3
   -2.6024    2.6977    0.0000 C   0  0  0
   -3.8990    0.7455    0.0000 C   0  0  0
   -4.9395    1.3433    0.0000 O   0  0  0
   -3.8969   -0.4545    0.0000 O   0  0  0
  1  2  1
  2  3  1
  2  4  1
  4  5  1
  5  6  2
  6  7  1
  7  8  2
  8  9  1
  9 10  2
  5 10  1
 11  8  1
 11 12  1
 11 13  1
 13 14  2
 13 15  1
M  END
> <Name>
Molecule6074

> <AcidHalide_Count>
0

> <AliphaticHydroxylAmine_Count>
0

> <AlkylNitrite_Count>
0

> <ArNHMe_Count>
0

> <ArNMe2_Count>
0

> <ArN_CH2_2min_Count>
0

> <AromaticHydroxylAmine_Count>
0

> <AromaticSulfonamide_Count>
0

> <ArylAmineAmide_Count>
0

> <BayregionPAH_Count>
0

> <BrambillaExpAmes>
0

> <BrambillaIndex>
44

> <BrambillaMarketedDrug>
1

> <Hansen>
1

> <HansenExpAmes>
0

> <HansenIndex>
6158

> <Kazius>
1

> <KaziusExpAmes>
0

> <KaziusIndex>
2677

> <KregionPAH_Count>
0

> <Molecular_Weight>
206.28082

> <N_nitro_Count>
0

> <Nitrosoamine_Count>
0

> <Polyaromatic_Count>
0

> <SulfurNitrogenMustard_Count>
0

> <UnsubstitutedNbondedtoheteroatom_Count>
0

> <a_b_unsaturated_aldehyde_Count>
0

> <aldehyde_Count>
0

> <aliphaticHalide_Count>
0

> <aromaticNitroso_Count>
0

> <arylAmine_Count>
0

> <azide_Count>
0

> <aziridine_Count>
0

> <azoaromatic_Count>
0

> <diazo_Count>
0

> <epoxide_Count>
0

> <nitrile_Count>
0

> <nitroaromatic_Count>
0

> <triazene_Count>
0

$$$$
Molecule6101
  MOLSOFT 08121118112D

 23 26  0  0  0  0  0  0  0  0999 V2000
   -0.3653   -3.4291    0.0000 C   0  0  0
    0.6840   -2.8471    0.0000 C   0  0  0
    2.0706   -3.4942    0.0000 N   0  0  0
    3.1059   -2.4034    0.0000 N   0  0  0
    2.3849   -1.0353    0.0000 C   0  0  0
    3.0874    0.3143    0.0000 C   0  0  0
    2.4219    1.7563    0.0000 N   0  0  0
    0.9429    2.0521    0.0000 C   0  0  0
    0.5151    3.4906    0.0000 C   0  0  0
    1.5174    4.6060    0.0000 C   0  0  0
    1.0544    6.0327    0.0000 C   0  0  0
   -0.4127    6.3451    0.0000 C   0  0  0
   -1.4168    5.2308    0.0000 C   0  0  0
   -0.9538    3.8040    0.0000 C   0  0  0
   -1.7573    2.9127    0.0000 Cl  0  0  0
    0.0000    1.1277    0.0000 C   0  0  0
   -1.3126    1.8857    0.0000 C   0  0  0
   -2.6437    1.1277    0.0000 C   0  0  0
   -3.6812    1.7308    0.0000 Cl  0  0  0
   -2.6437   -0.3882    0.0000 C   0  0  0
   -1.3126   -1.1462    0.0000 C   0  0  0
    0.0000   -0.3882    0.0000 C   0  0  0
    0.8689   -1.3311    0.0000 N   0  0  0
  1  2  1
  2  3  2
  3  4  1
  4  5  2
  5  6  1
  6  7  1
  7  8  2
  8  9  1
  9 10  2
 10 11  1
 11 12  2
 12 13  1
 13 14  2
  9 14  1
 14 15  1
  8 16  1
 16 17  2
 17 18  1
 18 19  1
 18 20  2
 20 21  1
 21 22  2
 16 22  1
 22 23  1
  2 23  1
  5 23  1
M  END
> <Name>
Molecule6101

> <AcidHalide_Count>
0

> <AliphaticHydroxylAmine_Count>
0

> <AlkylNitrite_Count>
0

> <ArNHMe_Count>
0

> <ArNMe2_Count>
0

> <ArN_CH2_2min_Count>
0

> <AromaticHydroxylAmine_Count>
0

> <AromaticSulfonamide_Count>
0

> <ArylAmineAmide_Count>
0

> <BayregionPAH_Count>
0

> <BrambillaExpAmes>
0

> <BrambillaIndex>
178

> <BrambillaMarketedDrug>
1

> <Hansen>
1

> <HansenExpAmes>
0

> <HansenIndex>
6185

> <Kazius>
1

> <KaziusExpAmes>
0

> <KaziusIndex>
552

> <KregionPAH_Count>
0

> <Molecular_Weight>
343.20998

> <N_nitro_Count>
0

> <Nitrosoamine_Count>
0

> <Polyaromatic_Count>
0

> <SulfurNitrogenMustard_Count>
0

> <UnsubstitutedNbondedtoheteroatom_Count>
0

> <a_b_unsaturated_aldehyde_Count>
0

> <aldehyde_Count>
0

> <aliphaticHalide_Count>
0

> <aromaticNitroso_Count>
0

> <arylAmine_Count>
0

> <azide_Count>
0

> <aziridine_Count>
0

> <azoaromatic_Count>
0

> <diazo_Count>
0

> <epoxide_Count>
0

> <nitrile_Count>
0

> <nitroaromatic_Count>
0

> <triazene_Count>
0

$$$$
Molecule6187
  MOLSOFT 08121118112D

 21 23  0  0  0  0  0  0  0  0999 V2000
    0.3232   -2.7755    0.0000 C   0  0  0
    0.7442   -1.6517    0.0000 N   0  0  0
    2.2325   -1.4158    0.0000 C   0  0  0
    2.9416   -2.3838    0.0000 O   0  0  0
    2.9404    0.0000    0.0000 C   0  0  0
    2.2507    1.3976    0.0000 C   0  0  0
    2.9804    2.3502    0.0000 O   0  0  0
    0.7805    1.6880    0.0000 N   0  0  0
    0.2833    3.1040    0.0000 C   0  0  0
   -1.1882    3.3930    0.0000 C   0  0  0
   -1.6738    4.8122    0.0000 C   0  0  0
   -0.6875    5.9424    0.0000 C   0  0  0
    0.7844    5.6533    0.0000 C   0  0  0
    1.2700    4.2341    0.0000 C   0  0  0
    0.0000    0.7623    0.0000 C   0  0  0
   -1.4884    1.5247    0.0000 C   0  0  0
   -2.8315    0.7623    0.0000 C   0  0  0
   -3.8685    1.3662    0.0000 Cl  0  0  0
   -2.8315   -0.7623    0.0000 C   0  0  0
   -1.4884   -1.5247    0.0000 C   0  0  0
    0.0000   -0.7623    0.0000 C   0  0  0
  1  2  1
  2  3  1
  3  4  2
  3  5  1
  5  6  1
  6  7  2
  6  8  1
  8  9  1
  9 10  2
 10 11  1
 11 12  2
 12 13  1
 13 14  2
  9 14  1
  8 15  1
 15 16  2
 16 17  1
 17 18  1
 17 19  2
 19 20  1
 20 21  2
  2 21  1
 15 21  1
M  END
> <Name>
Molecule6187

> <AcidHalide_Count>
0

> <AliphaticHydroxylAmine_Count>
0

> <AlkylNitrite_Count>
0

> <ArNHMe_Count>
0

> <ArNMe2_Count>
0

> <ArN_CH2_2min_Count>
0

> <AromaticHydroxylAmine_Count>
0

> <AromaticSulfonamide_Count>
0

> <ArylAmineAmide_Count>
0

> <BayregionPAH_Count>
0

> <BrambillaExpAmes>
0

> <BrambillaIndex>
136

> <BrambillaMarketedDrug>
1

> <Hansen>
1

> <HansenExpAmes>
0

> <HansenIndex>
6272

> <Kazius>
1

> <KaziusExpAmes>
0

> <KaziusIndex>
379

> <KregionPAH_Count>
0

> <Molecular_Weight>
300.73962

> <N_nitro_Count>
0

> <Nitrosoamine_Count>
0

> <Polyaromatic_Count>
0

> <SulfurNitrogenMustard_Count>
0

> <UnsubstitutedNbondedtoheteroatom_Count>
0

> <a_b_unsaturated_aldehyde_Count>
0

> <aldehyde_Count>
0

> <aliphaticHalide_Count>
0

> <aromaticNitroso_Count>
0

> <arylAmine_Count>
0

> <azide_Count>
0

> <aziridine_Count>
0

> <azoaromatic_Count>
0

> <diazo_Count>
0

> <epoxide_Count>
0

> <nitrile_Count>
0

> <nitroaromatic_Count>
0

> <triazene_Count>
0

$$$$
Molecule6224
  MOLSOFT 08121118112D

 16 17  0  0  0  0  0  0  0  0999 V2000
    3.3458    3.2136    0.0000 O   0  5  0
    2.3137    3.8257    0.0000 N   0  3  0
    2.3280    5.0256    0.0000 O   0  0  0
    1.0055    3.0900    0.0000 O   0  0  0
    0.9876    1.5922    0.0000 C   0  0  3
    2.1968    0.6852    0.0000 C   0  0  0
    1.7333   -0.7256    0.0000 O   0  0  0
    0.2217   -0.7054    0.0000 C   0  0  3
   -0.9876   -1.5720    0.0000 C   0  0  3
   -2.1968   -0.7054    0.0000 C   0  0  0
   -1.7333    0.7457    0.0000 O   0  0  0
   -0.2419    0.7054    0.0000 C   0  0  3
   -0.9907   -3.0706    0.0000 O   0  0  0
   -2.2915   -3.8191    0.0000 N   0  3  0
   -2.2940   -5.0191    0.0000 O   0  0  0
   -3.3297   -3.2173    0.0000 O   0  5  0
  1  2  1
  2  3  2
  2  4  1
  5  4  1
  5  6  1
  6  7  1
  8  7  1
  8  9  1
  9 10  1
 10 11  1
 12 11  1
  5 12  1
  8 12  1
  9 13  1
 13 14  1
 14 15  2
 14 16  1
M  CHG  4   1  -1   2   1  14   1  16  -1
M  END
> <Name>
Molecule6224

> <AcidHalide_Count>
0

> <AliphaticHydroxylAmine_Count>
0

> <AlkylNitrite_Count>
0

> <ArNHMe_Count>
0

> <ArNMe2_Count>
0

> <ArN_CH2_2min_Count>
0

> <AromaticHydroxylAmine_Count>
0

> <AromaticSulfonamide_Count>
0

> <ArylAmineAmide_Count>
0

> <BayregionPAH_Count>
0

> <BrambillaExpAmes>
0

> <BrambillaIndex>
53

> <BrambillaMarketedDrug>
1

> <Hansen>
1

> <HansenExpAmes>
0

> <HansenIndex>
6311

> <Kazius>
1

> <KaziusExpAmes>
0

> <KaziusIndex>
4147

> <KregionPAH_Count>
0

> <Molecular_Weight>
236.13632

> <N_nitro_Count>
0

> <Nitrosoamine_Count>
0

> <Polyaromatic_Count>
0

> <SulfurNitrogenMustard_Count>
0

> <UnsubstitutedNbondedtoheteroatom_Count>
0

> <a_b_unsaturated_aldehyde_Count>
0

> <aldehyde_Count>
0

> <aliphaticHalide_Count>
0

> <aromaticNitroso_Count>
0

> <arylAmine_Count>
0

> <azide_Count>
0

> <aziridine_Count>
0

> <azoaromatic_Count>
0

> <diazo_Count>
0

> <epoxide_Count>
0

> <nitrile_Count>
0

> <nitroaromatic_Count>
0

> <triazene_Count>
0

$$$$
Molecule6225
  MOLSOFT 08121118112D

 31 33  0  0  0  0  0  0  0  0999 V2000
    6.7393   -0.1356    0.0000 C   0  0  0
    7.1149    1.0041    0.0000 C   0  0  0
    6.1161    2.1242    0.0000 O   0  0  0
    6.5859    3.5496    0.0000 C   0  0  0
    7.7608    3.7938    0.0000 O   0  0  0
    5.5870    4.6698    0.0000 C   0  0  3
    6.0553    6.0958    0.0000 C   0  0  0
    7.5241    6.4042    0.0000 C   0  0  0
    7.9923    7.8301    0.0000 C   0  0  0
    9.4598    8.1405    0.0000 C   0  0  0
    9.9249    9.5665    0.0000 C   0  0  0
    8.9224   10.6823    0.0000 C   0  0  0
    7.4549   10.3721    0.0000 C   0  0  0
    6.9898    8.9460    0.0000 C   0  0  0
    4.1182    4.3614    0.0000 N   0  0  0
    3.6500    2.9355    0.0000 C   0  0  3
    4.4505    2.0415    0.0000 C   0  0  0
    2.1812    2.6271    0.0000 C   0  0  0
    1.3808    3.5211    0.0000 O   0  0  0
    1.7138    1.2033    0.0000 N   0  0  0
    0.2917    0.7475    0.0000 C   0  0  3
   -1.0028    1.5132    0.0000 C   0  0  0
   -2.3155    0.7475    0.0000 C   0  0  0
   -2.3155   -0.7475    0.0000 C   0  0  0
   -1.0028   -1.5132    0.0000 C   0  0  0
    0.2917   -0.7475    0.0000 C   0  0  3
    1.7138   -1.2033    0.0000 C   0  0  0
    2.5889    0.0182    0.0000 C   0  0  3
    4.0872    0.0320    0.0000 C   0  0  0
    4.6976   -1.0012    0.0000 O   0  0  0
    4.6772    1.0770    0.0000 O   0  0  0
  1  2  1
  2  3  1
  3  4  1
  4  5  2
  6  4  1
  6  7  1
  7  8  1
  8  9  1
  9 10  2
 10 11  1
 11 12  2
 12 13  1
 13 14  2
  9 14  1
  6 15  1
 16 15  1
 16 17  1
 16 18  1
 18 19  2
 18 20  1
 21 20  1
 21 22  1
 22 23  1
 23 24  1
 24 25  1
 26 25  1
 21 26  1
 26 27  1
 28 27  1
 28 20  1
 28 29  1
 29 30  2
 29 31  1
M  END
> <Name>
Molecule6225

> <AcidHalide_Count>
0

> <AliphaticHydroxylAmine_Count>
0

> <AlkylNitrite_Count>
0

> <ArNHMe_Count>
0

> <ArNMe2_Count>
0

> <ArN_CH2_2min_Count>
0

> <AromaticHydroxylAmine_Count>
0

> <AromaticSulfonamide_Count>
0

> <ArylAmineAmide_Count>
0

> <BayregionPAH_Count>
0

> <BrambillaExpAmes>
0

> <BrambillaIndex>
300

> <BrambillaMarketedDrug>
1

> <Hansen>
1

> <HansenExpAmes>
0

> <HansenIndex>
6312

> <Kazius>
1

> <KaziusExpAmes>
0

> <KaziusIndex>
2508

> <KregionPAH_Count>
0

> <Molecular_Weight>
430.53715

> <N_nitro_Count>
0

> <Nitrosoamine_Count>
0

> <Polyaromatic_Count>
0

> <SulfurNitrogenMustard_Count>
0

> <UnsubstitutedNbondedtoheteroatom_Count>
0

> <a_b_unsaturated_aldehyde_Count>
0

> <aldehyde_Count>
0

> <aliphaticHalide_Count>
0

> <aromaticNitroso_Count>
0

> <arylAmine_Count>
0

> <azide_Count>
0

> <aziridine_Count>
0

> <azoaromatic_Count>
0

> <diazo_Count>
0

> <epoxide_Count>
0

> <nitrile_Count>
0

> <nitroaromatic_Count>
0

> <triazene_Count>
0

$$$$
Molecule6227
  MOLSOFT 08121118112D

 20 22  0  0  0  0  0  0  0  0999 V2000
    2.5951   -3.0039    0.0000 C   0  0  0
    2.5973   -1.5031    0.0000 C   0  0  0
    1.2990   -0.7500    0.0000 C   0  0  0
    1.2990    0.7500    0.0000 C   0  0  0
    0.0000    1.5000    0.0000 C   0  0  0
   -1.2990    0.7500    0.0000 C   0  0  0
   -1.2990   -0.7500    0.0000 C   0  0  0
    0.0000   -1.5000    0.0000 C   0  0  0
    3.8982   -0.7550    0.0000 C   0  0  0
    5.1971   -1.5054    0.0000 C   0  0  0
    6.4964   -0.7559    0.0000 C   0  0  0
    6.4970    0.7441    0.0000 C   0  0  0
    5.1982    1.4946    0.0000 C   0  0  0
    3.8989    0.7451    0.0000 C   0  0  0
    3.8933   -3.7570    0.0000 C   0  0  3
    3.8934   -5.2570    0.0000 C   0  0  0
    5.1924   -6.0070    0.0000 C   0  0  0
    6.4915   -5.2571    0.0000 C   0  0  0
    6.4915   -3.7571    0.0000 C   0  0  0
    5.1925   -3.0070    0.0000 N   0  0  0
  1  2  1
  2  3  1
  3  4  1
  4  5  1
  5  6  1
  6  7  1
  7  8  1
  3  8  1
  2  9  1
  9 10  1
 10 11  1
 11 12  1
 12 13  1
 13 14  1
  9 14  1
 15  1  1
 15 16  1
 16 17  1
 17 18  1
 18 19  1
 19 20  1
 15 20  1
M  END
> <Name>
Molecule6227

> <AcidHalide_Count>
0

> <AliphaticHydroxylAmine_Count>
0

> <AlkylNitrite_Count>
0

> <ArNHMe_Count>
0

> <ArNMe2_Count>
0

> <ArN_CH2_2min_Count>
0

> <AromaticHydroxylAmine_Count>
0

> <AromaticSulfonamide_Count>
0

> <ArylAmineAmide_Count>
0

> <BayregionPAH_Count>
0

> <BrambillaExpAmes>
0

> <BrambillaIndex>
109

> <BrambillaMarketedDrug>
1

> <Hansen>
1

> <HansenExpAmes>
0

> <HansenIndex>
6314

> <Kazius>
1

> <KaziusExpAmes>
0

> <KaziusIndex>
2646

> <KregionPAH_Count>
0

> <Molecular_Weight>
277.4879

> <N_nitro_Count>
0

> <Nitrosoamine_Count>
0

> <Polyaromatic_Count>
0

> <SulfurNitrogenMustard_Count>
0

> <UnsubstitutedNbondedtoheteroatom_Count>
0

> <a_b_unsaturated_aldehyde_Count>
0

> <aldehyde_Count>
0

> <aliphaticHalide_Count>
0

> <aromaticNitroso_Count>
0

> <arylAmine_Count>
0

> <azide_Count>
0

> <aziridine_Count>
0

> <azoaromatic_Count>
0

> <diazo_Count>
0

> <epoxide_Count>
0

> <nitrile_Count>
0

> <nitroaromatic_Count>
0

> <triazene_Count>
0

$$$$
Molecule6292
  MOLSOFT 08121118112D

 25 26  0  0  0  0  0  0  0  0999 V2000
   -3.6486    1.3517    0.0000 C   0  0  0
   -2.6111    0.7486    0.0000 N   0  0  0
   -2.6111   -0.7486    0.0000 C   0  0  3
   -3.9091   -1.5019    0.0000 C   0  0  0
   -3.9067   -3.0027    0.0000 S   0  0  0
   -5.2049   -3.7560    0.0000 C   0  0  0
   -5.2025   -5.2568    0.0000 C   0  0  0
   -6.2404   -5.8591    0.0000 F   0  0  0
   -4.1622   -5.8549    0.0000 F   0  0  0
   -5.2001   -6.4568    0.0000 F   0  0  0
   -1.2964   -1.4973    0.0000 N   0  0  0
    0.0000   -0.7486    0.0000 C   0  0  0
    1.2964   -1.4973    0.0000 C   0  0  0
    2.5929   -0.7486    0.0000 C   0  0  0
    3.6321   -1.3486    0.0000 Cl  0  0  0
    2.5929    0.7486    0.0000 C   0  0  0
    1.2964    1.4973    0.0000 C   0  0  0
    0.0000    0.7486    0.0000 C   0  0  0
   -1.2964    1.4973    0.0000 S   0  0  0
   -0.2414    2.0691    0.0000 O   0  0  0
   -2.3479    2.0756    0.0000 O   0  0  0
    3.8926    1.4991    0.0000 S   0  0  0
    4.9322    0.8997    0.0000 O   0  0  0
    3.8923    2.6991    0.0000 O   0  0  0
    4.9316    2.0996    0.0000 N   0  0  0
  1  2  1
  3  2  1
  3  4  1
  4  5  1
  5  6  1
  6  7  1
  7  8  1
  7  9  1
  7 10  1
  3 11  1
 11 12  1
 12 13  2
 13 14  1
 14 15  1
 14 16  2
 16 17  1
 17 18  2
 12 18  1
 18 19  1
  2 19  1
 19 20  2
 19 21  2
 16 22  1
 22 23  2
 22 24  2
 22 25  1
M  END
> <Name>
Molecule6292

> <AcidHalide_Count>
0

> <AliphaticHydroxylAmine_Count>
0

> <AlkylNitrite_Count>
0

> <ArNHMe_Count>
0

> <ArNMe2_Count>
0

> <ArN_CH2_2min_Count>
0

> <AromaticHydroxylAmine_Count>
0

> <AromaticSulfonamide_Count>
0

> <ArylAmineAmide_Count>
0

> <BayregionPAH_Count>
0

> <BrambillaExpAmes>
0

> <BrambillaIndex>
206

> <BrambillaMarketedDrug>
1

> <Hansen>
1

> <HansenExpAmes>
0

> <HansenIndex>
6379

> <Kazius>
1

> <KaziusExpAmes>
0

> <KaziusIndex>
224

> <KregionPAH_Count>
0

> <Molecular_Weight>
439.88182

> <N_nitro_Count>
0

> <Nitrosoamine_Count>
0

> <Polyaromatic_Count>
0

> <SulfurNitrogenMustard_Count>
0

> <UnsubstitutedNbondedtoheteroatom_Count>
0

> <a_b_unsaturated_aldehyde_Count>
0

> <aldehyde_Count>
0

> <aliphaticHalide_Count>
0

> <aromaticNitroso_Count>
0

> <arylAmine_Count>
0

> <azide_Count>
0

> <aziridine_Count>
0

> <azoaromatic_Count>
0

> <diazo_Count>
0

> <epoxide_Count>
0

> <nitrile_Count>
0

> <nitroaromatic_Count>
0

> <triazene_Count>
0

$$$$
Molecule6379
  MOLSOFT 08121118112D

 29 33  0  0  0  0  0  0  0  0999 V2000
    3.2102    4.4621    0.0000 C   0  0  0
    2.0406    4.1938    0.0000 C   0  0  0
    1.2237    5.0728    0.0000 O   0  0  0
    1.6003    2.7590    0.0000 O   0  0  0
    2.5800    1.6500    0.0000 C   0  0  3
    3.8900    0.9100    0.0000 C   0  0  0
    3.8900   -0.5600    0.0000 C   0  0  0
    1.2700   -0.5600    0.0000 C   0  0  3
    0.0000   -1.3100    0.0000 C   0  0  3
    0.0000   -2.7900    0.0000 C   0  0  0
   -1.3200   -3.5400    0.0000 C   0  0  0
   -1.3220   -4.7400    0.0000 Cl  0  0  0
   -2.6300   -2.7900    0.0000 C   0  0  0
   -3.9400   -3.5400    0.0000 C   0  0  0
   -5.2400   -2.7900    0.0000 C   0  0  0
   -6.2791   -3.3902    0.0000 O   0  0  0
   -5.2400   -1.3100    0.0000 C   0  0  3
   -5.1500    0.1400    0.0000 C   0  0  0
   -3.9400   -0.5600    0.0000 C   0  0  3
   -2.6300   -1.3100    0.0000 C   0  0  3
   -2.6300   -0.1100    0.0000 C   0  0  0
   -1.3200   -0.5600    0.0000 C   0  0  3
   -1.3200    0.9100    0.0000 C   0  0  0
    0.0000    1.6500    0.0000 C   0  0  0
    1.2700    0.9100    0.0000 C   0  0  3
    1.2780    2.1100    0.0000 C   0  0  0
    3.8802    2.3574    0.0000 C   0  0  0
    4.9197    1.7579    0.0000 O   0  0  0
    3.8799    3.5574    0.0000 C   0  0  0
  1  2  1
  2  3  2
  2  4  1
  5  4  1
  5  6  1
  6  7  1
  8  7  1
  8  9  1
  9 10  1
 10 11  2
 11 12  1
 11 13  1
 13 14  2
 14 15  1
 15 16  2
 17 15  1
 17 18  1
 19 18  1
 17 19  1
 19 20  1
 20 13  1
 20 21  1
 20 22  1
  9 22  1
 22 23  1
 23 24  1
 25 24  1
  5 25  1
  8 25  1
 25 26  1
  5 27  1
 27 28  2
 27 29  1
M  END
> <Name>
Molecule6379

> <AcidHalide_Count>
0

> <AliphaticHydroxylAmine_Count>
0

> <AlkylNitrite_Count>
0

> <ArNHMe_Count>
0

> <ArNMe2_Count>
0

> <ArN_CH2_2min_Count>
0

> <AromaticHydroxylAmine_Count>
0

> <AromaticSulfonamide_Count>
0

> <ArylAmineAmide_Count>
0

> <BayregionPAH_Count>
0

> <BrambillaExpAmes>
0

> <BrambillaIndex>
306

> <BrambillaMarketedDrug>
1

> <Hansen>
1

> <HansenExpAmes>
0

> <HansenIndex>
6467

> <Kazius>
1

> <KaziusExpAmes>
0

> <KaziusIndex>
4082

> <KregionPAH_Count>
0

> <Molecular_Weight>
416.93765

> <N_nitro_Count>
0

> <Nitrosoamine_Count>
0

> <Polyaromatic_Count>
0

> <SulfurNitrogenMustard_Count>
0

> <UnsubstitutedNbondedtoheteroatom_Count>
0

> <a_b_unsaturated_aldehyde_Count>
0

> <aldehyde_Count>
0

> <aliphaticHalide_Count>
2

> <aromaticNitroso_Count>
0

> <arylAmine_Count>
0

> <azide_Count>
0

> <aziridine_Count>
0

> <azoaromatic_Count>
0

> <diazo_Count>
0

> <epoxide_Count>
0

> <nitrile_Count>
2

> <nitroaromatic_Count>
0

> <triazene_Count>
0

$$$$
Molecule1637
  MOLSOFT 08121118112D

 10 10  0  0  0  0  0  0  0  0999 V2000
    3.6375   -0.9049    0.0000 O   0  5  0
    2.5973   -1.5031    0.0000 N   0  3  0
    2.5956   -2.7031    0.0000 O   0  0  0
    1.2990   -0.7500    0.0000 C   0  0  0
    1.2990    0.7500    0.0000 C   0  0  0
    0.0000    1.5000    0.0000 C   0  0  0
   -1.2990    0.7500    0.0000 N   0  3  0
   -2.3383    1.3500    0.0000 O   0  5  0
   -1.2990   -0.7500    0.0000 C   0  0  0
    0.0000   -1.5000    0.0000 C   0  0  0
  1  2  1
  2  3  2
  2  4  1
  4  5  2
  5  6  1
  6  7  2
  7  8  1
  7  9  1
  9 10  2
  4 10  1
M  CHG  4   1  -1   2   1   7   1   8  -1
M  END
> <Name>
Molecule1637

> <AcidHalide_Count>
0

> <AliphaticHydroxylAmine_Count>
0

> <AlkylNitrite_Count>
0

> <ArNHMe_Count>
0

> <ArNMe2_Count>
0

> <ArN_CH2_2min_Count>
0

> <AromaticHydroxylAmine_Count>
0

> <AromaticSulfonamide_Count>
0

> <ArylAmineAmide_Count>
0

> <BayregionPAH_Count>
0

> <BrambillaExpAmes>
-1

> <BrambillaIndex>
0

> <BrambillaMarketedDrug>
0

> <Hansen>
1

> <HansenExpAmes>
1

> <HansenIndex>
1650

> <Kazius>
1

> <KaziusExpAmes>
1

> <KaziusIndex>
3540

> <KregionPAH_Count>
0

> <Molecular_Weight>
140.09686

> <N_nitro_Count>
0

> <Nitrosoamine_Count>
0

> <Polyaromatic_Count>
0

> <SulfurNitrogenMustard_Count>
0

> <UnsubstitutedNbondedtoheteroatom_Count>
0

> <a_b_unsaturated_aldehyde_Count>
0

> <aldehyde_Count>
0

> <aliphaticHalide_Count>
0

> <aromaticNitroso_Count>
0

> <arylAmine_Count>
0

> <azide_Count>
0

> <aziridine_Count>
0

> <azoaromatic_Count>
0

> <diazo_Count>
0

> <epoxide_Count>
0

> <nitrile_Count>
0

> <nitroaromatic_Count>
1

> <triazene_Count>
0

$$$$
Molecule2075
  MOLSOFT 08121118112D

  6  6  0  0  0  0  0  0  0  0999 V2000
    1.4553   -2.0031    0.0000 N   0  0  0
    0.7500   -1.0323    0.0000 C   0  0  0
    1.2135    0.3943    0.0000 N   0  0  0
    0.0000    1.2760    0.0000 C   0  0  0
   -1.2135    0.3943    0.0000 C   0  0  0
   -0.7500   -1.0323    0.0000 S   0  0  0
  1  2  1
  2  3  2
  3  4  1
  4  5  2
  5  6  1
  2  6  1
M  END
> <Name>
Molecule2075

> <AcidHalide_Count>
0

> <AliphaticHydroxylAmine_Count>
0

> <AlkylNitrite_Count>
0

> <ArNHMe_Count>
0

> <ArNMe2_Count>
0

> <ArN_CH2_2min_Count>
0

> <AromaticHydroxylAmine_Count>
0

> <AromaticSulfonamide_Count>
0

> <ArylAmineAmide_Count>
0

> <BayregionPAH_Count>
0

> <BrambillaExpAmes>
-1

> <BrambillaIndex>
0

> <BrambillaMarketedDrug>
0

> <Hansen>
1

> <HansenExpAmes>
1

> <HansenIndex>
2097

> <Kazius>
1

> <KaziusExpAmes>
1

> <KaziusIndex>
4153

> <KregionPAH_Count>
0

> <Molecular_Weight>
100.14226

> <N_nitro_Count>
0

> <Nitrosoamine_Count>
0

> <Polyaromatic_Count>
0

> <SulfurNitrogenMustard_Count>
0

> <UnsubstitutedNbondedtoheteroatom_Count>
0

> <a_b_unsaturated_aldehyde_Count>
0

> <aldehyde_Count>
0

> <aliphaticHalide_Count>
0

> <aromaticNitroso_Count>
0

> <arylAmine_Count>
1

> <azide_Count>
0

> <aziridine_Count>
0

> <azoaromatic_Count>
0

> <diazo_Count>
0

> <epoxide_Count>
0

> <nitrile_Count>
0

> <nitroaromatic_Count>
0

> <triazene_Count>
0

$$$$
Molecule2365
  MOLSOFT 08121118112D

 12 13  0  0  0  0  0  0  0  0999 V2000
   -3.6251    2.6919    0.0000 C   0  0  0
   -3.6187    1.4919    0.0000 O   0  0  0
   -2.3155    0.7475    0.0000 C   0  0  0
   -2.3155   -0.7475    0.0000 C   0  0  0
   -1.0028   -1.5132    0.0000 C   0  0  0
    0.2917   -0.7475    0.0000 C   0  0  0
    1.7138   -1.2033    0.0000 N   0  0  0
    2.5889    0.0182    0.0000 C   0  0  0
    3.7889    0.0269    0.0000 N   0  0  0
    1.7138    1.2033    0.0000 S   0  0  0
    0.2917    0.7475    0.0000 C   0  0  0
   -1.0028    1.5132    0.0000 C   0  0  0
  1  2  1
  2  3  1
  3  4  2
  4  5  1
  5  6  2
  6  7  1
  7  8  2
  8  9  1
  8 10  1
 10 11  1
  6 11  1
 11 12  2
  3 12  1
M  END
> <Name>
Molecule2365

> <AcidHalide_Count>
0

> <AliphaticHydroxylAmine_Count>
0

> <AlkylNitrite_Count>
0

> <ArNHMe_Count>
0

> <ArNMe2_Count>
0

> <ArN_CH2_2min_Count>
0

> <AromaticHydroxylAmine_Count>
0

> <AromaticSulfonamide_Count>
0

> <ArylAmineAmide_Count>
0

> <BayregionPAH_Count>
0

> <BrambillaExpAmes>
-1

> <BrambillaIndex>
0

> <BrambillaMarketedDrug>
0

> <Hansen>
1

> <HansenExpAmes>
1

> <HansenIndex>
2390

> <Kazius>
1

> <KaziusExpAmes>
1

> <KaziusIndex>
4055

> <KregionPAH_Count>
0

> <Molecular_Weight>
180.22691

> <N_nitro_Count>
0

> <Nitrosoamine_Count>
0

> <Polyaromatic_Count>
0

> <SulfurNitrogenMustard_Count>
0

> <UnsubstitutedNbondedtoheteroatom_Count>
0

> <a_b_unsaturated_aldehyde_Count>
0

> <aldehyde_Count>
0

> <aliphaticHalide_Count>
0

> <aromaticNitroso_Count>
0

> <arylAmine_Count>
1

> <azide_Count>
0

> <aziridine_Count>
0

> <azoaromatic_Count>
0

> <diazo_Count>
0

> <epoxide_Count>
0

> <nitrile_Count>
0

> <nitroaromatic_Count>
0

> <triazene_Count>
0

$$$$
Molecule4743
  MOLSOFT 08121118112D

 11 11  0  0  0  0  0  0  0  0999 V2000
    2.3383   -1.3500    0.0000 N   0  0  0
    1.2990   -0.7500    0.0000 C   0  0  0
    1.2990    0.7500    0.0000 C   0  0  0
    0.0000    1.5000    0.0000 C   0  0  0
   -1.2990    0.7500    0.0000 C   0  0  0
   -1.2990   -0.7500    0.0000 C   0  0  0
    0.0000   -1.5000    0.0000 C   0  0  0
   -2.5988    1.5004    0.0000 S   0  0  0
   -2.5996    2.7004    0.0000 O   0  0  0
   -3.6378    0.9001    0.0000 O   0  0  0
   -3.6383    2.0999    0.0000 N   0  0  0
  1  2  1
  2  3  2
  3  4  1
  4  5  2
  5  6  1
  6  7  2
  2  7  1
  5  8  1
  8  9  2
  8 10  2
  8 11  1
M  END
> <Name>
Molecule4743

> <AcidHalide_Count>
0

> <AliphaticHydroxylAmine_Count>
0

> <AlkylNitrite_Count>
0

> <ArNHMe_Count>
0

> <ArNMe2_Count>
0

> <ArN_CH2_2min_Count>
0

> <AromaticHydroxylAmine_Count>
0

> <AromaticSulfonamide_Count>
0

> <ArylAmineAmide_Count>
0

> <BayregionPAH_Count>
0

> <BrambillaExpAmes>
-1

> <BrambillaIndex>
0

> <BrambillaMarketedDrug>
0

> <Hansen>
1

> <HansenExpAmes>
0

> <HansenIndex>
4801

> <Kazius>
1

> <KaziusExpAmes>
0

> <KaziusIndex>
2719

> <KregionPAH_Count>
0

> <Molecular_Weight>
172.20492

> <N_nitro_Count>
0

> <Nitrosoamine_Count>
0

> <Polyaromatic_Count>
0

> <SulfurNitrogenMustard_Count>
0

> <UnsubstitutedNbondedtoheteroatom_Count>
0

> <a_b_unsaturated_aldehyde_Count>
0

> <aldehyde_Count>
0

> <aliphaticHalide_Count>
0

> <aromaticNitroso_Count>
0

> <arylAmine_Count>
1

> <azide_Count>
0

> <aziridine_Count>
0

> <azoaromatic_Count>
0

> <diazo_Count>
0

> <epoxide_Count>
0

> <nitrile_Count>
0

> <nitroaromatic_Count>
0

> <triazene_Count>
0

$$$$
Molecule4954
  MOLSOFT 08121118112D

 16 17  0  0  0  0  0  0  0  0999 V2000
    1.5548   -3.6021    0.0000 S   0  0  0
    2.5951   -3.0039    0.0000 C   0  0  0
    2.5973   -1.5031    0.0000 N   0  0  0
    1.2990   -0.7500    0.0000 C   0  0  0
    1.2990    0.7500    0.0000 C   0  0  0
    0.0000    1.5000    0.0000 C   0  0  0
   -1.2990    0.7500    0.0000 C   0  0  0
   -1.2990   -0.7500    0.0000 C   0  0  0
    0.0000   -1.5000    0.0000 C   0  0  0
    3.8933   -3.7570    0.0000 N   0  0  0
    3.8912   -5.2578    0.0000 C   0  0  0
    5.1876   -6.0124    0.0000 C   0  0  0
    5.1824   -7.5124    0.0000 C   0  0  0
    3.8808   -8.2579    0.0000 C   0  0  0
    2.5844   -7.5034    0.0000 C   0  0  0
    2.5895   -6.0034    0.0000 C   0  0  0
  1  2  2
  2  3  1
  3  4  1
  4  5  1
  5  6  1
  6  7  1
  7  8  1
  8  9  1
  4  9  1
  2 10  1
 10 11  1
 11 12  1
 12 13  1
 13 14  1
 14 15  1
 15 16  1
 11 16  1
M  END
> <Name>
Molecule4954

> <AcidHalide_Count>
0

> <AliphaticHydroxylAmine_Count>
0

> <AlkylNitrite_Count>
0

> <ArNHMe_Count>
0

> <ArNMe2_Count>
0

> <ArN_CH2_2min_Count>
0

> <AromaticHydroxylAmine_Count>
0

> <AromaticSulfonamide_Count>
0

> <ArylAmineAmide_Count>
0

> <BayregionPAH_Count>
0

> <BrambillaExpAmes>
-1

> <BrambillaIndex>
0

> <BrambillaMarketedDrug>
0

> <Hansen>
1

> <HansenExpAmes>
0

> <HansenIndex>
5016

> <Kazius>
1

> <KaziusExpAmes>
0

> <KaziusIndex>
885

> <KregionPAH_Count>
0

> <Molecular_Weight>
240.40806

> <N_nitro_Count>
0

> <Nitrosoamine_Count>
0

> <Polyaromatic_Count>
0

> <SulfurNitrogenMustard_Count>
0

> <UnsubstitutedNbondedtoheteroatom_Count>
0

> <a_b_unsaturated_aldehyde_Count>
0

> <aldehyde_Count>
0

> <aliphaticHalide_Count>
0

> <aromaticNitroso_Count>
0

> <arylAmine_Count>
0

> <azide_Count>
0

> <aziridine_Count>
0

> <azoaromatic_Count>
0

> <diazo_Count>
0

> <epoxide_Count>
0

> <nitrile_Count>
0

> <nitroaromatic_Count>
0

> <triazene_Count>
0

$$$$
Molecule5577
  MOLSOFT 08121118112D

  7  7  0  0  0  0  0  0  0  0999 V2000
    2.3383   -1.3500    0.0000 C   0  0  0
    1.2990   -0.7500    0.0000 N   0  0  0
    1.2990    0.7500    0.0000 C   0  0  0
    0.0000    1.5000    0.0000 C   0  0  0
   -1.2990    0.7500    0.0000 N   0  0  0
   -1.2990   -0.7500    0.0000 C   0  0  0
    0.0000   -1.5000    0.0000 C   0  0  0
  1  2  1
  2  3  1
  3  4  1
  4  5  1
  5  6  1
  6  7  1
  2  7  1
M  END
> <Name>
Molecule5577

> <AcidHalide_Count>
0

> <AliphaticHydroxylAmine_Count>
0

> <AlkylNitrite_Count>
0

> <ArNHMe_Count>
0

> <ArNMe2_Count>
0

> <ArN_CH2_2min_Count>
0

> <AromaticHydroxylAmine_Count>
0

> <AromaticSulfonamide_Count>
0

> <ArylAmineAmide_Count>
0

> <BayregionPAH_Count>
0

> <BrambillaExpAmes>
-1

> <BrambillaIndex>
0

> <BrambillaMarketedDrug>
0

> <Hansen>
1

> <HansenExpAmes>
0

> <HansenIndex>
5653

> <Kazius>
1

> <KaziusExpAmes>
0

> <KaziusIndex>
1842

> <KregionPAH_Count>
0

> <Molecular_Weight>
100.16218

> <N_nitro_Count>
0

> <Nitrosoamine_Count>
0

> <Polyaromatic_Count>
0

> <SulfurNitrogenMustard_Count>
0

> <UnsubstitutedNbondedtoheteroatom_Count>
0

> <a_b_unsaturated_aldehyde_Count>
0

> <aldehyde_Count>
0

> <aliphaticHalide_Count>
0

> <aromaticNitroso_Count>
0

> <arylAmine_Count>
0

> <azide_Count>
0

> <aziridine_Count>
0

> <azoaromatic_Count>
0

> <diazo_Count>
0

> <epoxide_Count>
0

> <nitrile_Count>
0

> <nitroaromatic_Count>
0

> <triazene_Count>
0

$$$$
Molecule5824
  MOLSOFT 08121118112D

 11 12  0  0  0  0  0  0  0  0999 V2000
   -3.6486    1.3517    0.0000 N   0  0  0
   -2.6111    0.7486    0.0000 C   0  0  0
   -2.6111   -0.7486    0.0000 C   0  0  0
   -1.2964   -1.4973    0.0000 C   0  0  0
    0.0000   -0.7486    0.0000 C   0  0  0
    1.2964   -1.4973    0.0000 C   0  0  0
    2.5929   -0.7486    0.0000 C   0  0  0
    2.5929    0.7486    0.0000 C   0  0  0
    1.2964    1.4973    0.0000 C   0  0  0
    0.0000    0.7486    0.0000 C   0  0  0
   -1.2964    1.4973    0.0000 N   0  0  0
  1  2  1
  2  3  2
  3  4  1
  4  5  2
  5  6  1
  6  7  2
  7  8  1
  8  9  2
  9 10  1
  5 10  1
 10 11  2
  2 11  1
M  END
> <Name>
Molecule5824

> <AcidHalide_Count>
0

> <AliphaticHydroxylAmine_Count>
0

> <AlkylNitrite_Count>
0

> <ArNHMe_Count>
0

> <ArNMe2_Count>
0

> <ArN_CH2_2min_Count>
0

> <AromaticHydroxylAmine_Count>
0

> <AromaticSulfonamide_Count>
0

> <ArylAmineAmide_Count>
0

> <BayregionPAH_Count>
0

> <BrambillaExpAmes>
-1

> <BrambillaIndex>
0

> <BrambillaMarketedDrug>
0

> <Hansen>
1

> <HansenExpAmes>
1

> <HansenIndex>
5903

> <Kazius>
1

> <KaziusExpAmes>
1

> <KaziusIndex>
1545

> <KregionPAH_Count>
0

> <Molecular_Weight>
144.17322

> <N_nitro_Count>
0

> <Nitrosoamine_Count>
0

> <Polyaromatic_Count>
0

> <SulfurNitrogenMustard_Count>
0

> <UnsubstitutedNbondedtoheteroatom_Count>
0

> <a_b_unsaturated_aldehyde_Count>
0

> <aldehyde_Count>
0

> <aliphaticHalide_Count>
0

> <aromaticNitroso_Count>
0

> <arylAmine_Count>
1

> <azide_Count>
0

> <aziridine_Count>
0

> <azoaromatic_Count>
0

> <diazo_Count>
0

> <epoxide_Count>
0

> <nitrile_Count>
0

> <nitroaromatic_Count>
0

> <triazene_Count>
0

$$$$
Molecule5962
  MOLSOFT 08121118112D

  9  9  0  0  0  0  0  0  0  0999 V2000
    2.3383   -1.3500    0.0000 C   0  0  0
    1.2990   -0.7500    0.0000 C   0  0  0
    1.2990    0.7500    0.0000 C   0  0  0
    0.0000    1.5000    0.0000 C   0  0  0
   -1.2990    0.7500    0.0000 C   0  0  0
   -2.3383    1.3500    0.0000 N   0  0  0
   -1.2990   -0.7500    0.0000 C   0  0  0
    0.0000   -1.5000    0.0000 C   0  0  0
    0.0000   -2.7000    0.0000 C   0  0  0
  1  2  1
  2  3  2
  3  4  1
  4  5  2
  5  6  1
  5  7  1
  7  8  2
  2  8  1
  8  9  1
M  END
> <Name>
Molecule5962

> <AcidHalide_Count>
0

> <AliphaticHydroxylAmine_Count>
0

> <AlkylNitrite_Count>
0

> <ArNHMe_Count>
0

> <ArNMe2_Count>
0

> <ArN_CH2_2min_Count>
0

> <AromaticHydroxylAmine_Count>
0

> <AromaticSulfonamide_Count>
0

> <ArylAmineAmide_Count>
0

> <BayregionPAH_Count>
0

> <BrambillaExpAmes>
-1

> <BrambillaIndex>
0

> <BrambillaMarketedDrug>
0

> <Hansen>
1

> <HansenExpAmes>
1

> <HansenIndex>
6045

> <Kazius>
1

> <KaziusExpAmes>
1

> <KaziusIndex>
61

> <KregionPAH_Count>
0

> <Molecular_Weight>
121.17964

> <N_nitro_Count>
0

> <Nitrosoamine_Count>
0

> <Polyaromatic_Count>
0

> <SulfurNitrogenMustard_Count>
0

> <UnsubstitutedNbondedtoheteroatom_Count>
0

> <a_b_unsaturated_aldehyde_Count>
0

> <aldehyde_Count>
0

> <aliphaticHalide_Count>
0

> <aromaticNitroso_Count>
0

> <arylAmine_Count>
1

> <azide_Count>
0

> <aziridine_Count>
0

> <azoaromatic_Count>
0

> <diazo_Count>
0

> <epoxide_Count>
0

> <nitrile_Count>
0

> <nitroaromatic_Count>
0

> <triazene_Count>
0

$$$$
Molecule6250
  MOLSOFT 08121118112D

 11 12  0  0  0  0  0  0  0  0999 V2000
    2.0907   -2.3426    0.0000 C   0  0  0
    1.7138   -1.2033    0.0000 N   0  0  0
    2.5889    0.0182    0.0000 C   0  0  0
    3.7889    0.0269    0.0000 N   0  0  0
    1.7138    1.2033    0.0000 N   0  0  0
    0.2917    0.7475    0.0000 C   0  0  0
   -1.0028    1.5132    0.0000 C   0  0  0
   -2.3155    0.7475    0.0000 C   0  0  0
   -2.3155   -0.7475    0.0000 C   0  0  0
   -1.0028   -1.5132    0.0000 C   0  0  0
    0.2917   -0.7475    0.0000 C   0  0  0
  1  2  1
  2  3  1
  3  4  1
  3  5  2
  5  6  1
  6  7  2
  7  8  1
  8  9  2
  9 10  1
 10 11  2
  2 11  1
  6 11  1
M  END
> <Name>
Molecule6250

> <AcidHalide_Count>
0

> <AliphaticHydroxylAmine_Count>
0

> <AlkylNitrite_Count>
0

> <ArNHMe_Count>
0

> <ArNMe2_Count>
0

> <ArN_CH2_2min_Count>
0

> <AromaticHydroxylAmine_Count>
0

> <AromaticSulfonamide_Count>
0

> <ArylAmineAmide_Count>
0

> <BayregionPAH_Count>
0

> <BrambillaExpAmes>
-1

> <BrambillaIndex>
0

> <BrambillaMarketedDrug>
0

> <Hansen>
1

> <HansenExpAmes>
1

> <HansenIndex>
6337

> <Kazius>
1

> <KaziusExpAmes>
1

> <KaziusIndex>
768

> <KregionPAH_Count>
0

> <Molecular_Weight>
147.17716

> <N_nitro_Count>
0

> <Nitrosoamine_Count>
0

> <Polyaromatic_Count>
0

> <SulfurNitrogenMustard_Count>
0

> <UnsubstitutedNbondedtoheteroatom_Count>
0

> <a_b_unsaturated_aldehyde_Count>
0

> <aldehyde_Count>
0

> <aliphaticHalide_Count>
0

> <aromaticNitroso_Count>
0

> <arylAmine_Count>
1

> <azide_Count>
0

> <aziridine_Count>
0

> <azoaromatic_Count>
0

> <diazo_Count>
0

> <epoxide_Count>
0

> <nitrile_Count>
0

> <nitroaromatic_Count>
0

> <triazene_Count>
0

$$$$
Molecule6301
  MOLSOFT 08121118112D

 14 15  0  0  0  0  0  0  0  0999 V2000
    2.3383   -1.3500    0.0000 N   0  0  0
    1.2990   -0.7500    0.0000 C   0  0  0
    1.2990    0.7500    0.0000 C   0  0  0
    0.0000    1.5000    0.0000 C   0  0  0
   -1.2990    0.7500    0.0000 C   0  0  0
   -2.6003    1.4977    0.0000 O   0  0  0
   -3.8990    0.7455    0.0000 C   0  0  0
   -5.2007    1.4909    0.0000 C   0  0  0
   -6.4972    0.7364    0.0000 C   0  0  0
   -6.4920   -0.7636    0.0000 C   0  0  0
   -5.1903   -1.5091    0.0000 C   0  0  0
   -3.8939   -0.7546    0.0000 C   0  0  0
   -1.2990   -0.7500    0.0000 C   0  0  0
    0.0000   -1.5000    0.0000 C   0  0  0
  1  2  1
  2  3  2
  3  4  1
  4  5  2
  5  6  1
  6  7  1
  7  8  2
  8  9  1
  9 10  2
 10 11  1
 11 12  2
  7 12  1
  5 13  1
 13 14  2
  2 14  1
M  END
> <Name>
Molecule6301

> <AcidHalide_Count>
0

> <AliphaticHydroxylAmine_Count>
0

> <AlkylNitrite_Count>
0

> <ArNHMe_Count>
0

> <ArNMe2_Count>
0

> <ArN_CH2_2min_Count>
0

> <AromaticHydroxylAmine_Count>
0

> <AromaticSulfonamide_Count>
0

> <ArylAmineAmide_Count>
0

> <BayregionPAH_Count>
0

> <BrambillaExpAmes>
-1

> <BrambillaIndex>
0

> <BrambillaMarketedDrug>
0

> <Hansen>
1

> <HansenExpAmes>
1

> <HansenIndex>
6388

> <Kazius>
1

> <KaziusExpAmes>
1

> <KaziusIndex>
1494

> <KregionPAH_Count>
0

> <Molecular_Weight>
185.22184

> <N_nitro_Count>
0

> <Nitrosoamine_Count>
0

> <Polyaromatic_Count>
0

> <SulfurNitrogenMustard_Count>
0

> <UnsubstitutedNbondedtoheteroatom_Count>
0

> <a_b_unsaturated_aldehyde_Count>
0

> <aldehyde_Count>
0

> <aliphaticHalide_Count>
0

> <aromaticNitroso_Count>
0

> <arylAmine_Count>
1

> <azide_Count>
0

> <aziridine_Count>
0

> <azoaromatic_Count>
0

> <diazo_Count>
0

> <epoxide_Count>
0

> <nitrile_Count>
0

> <nitroaromatic_Count>
0

> <triazene_Count>
0

$$$$
Molecule3
  MOLSOFT 08121118112D

 11 10  0  0  0  0  0  0  0  0999 V2000
   13.9577  -11.7440    0.0000 N   0  0  0
   12.9411  -11.1572    0.0000 N   0  0  0
   12.9401   -9.6890    0.0000 C   0  0  0
   13.9565   -9.1018    0.0000 O   0  0  0
   11.6687   -8.9550    0.0000 C   0  0  0
   11.6677   -7.4868    0.0000 N   0  0  0
   10.3963   -6.7528    0.0000 C   0  0  0
    9.3799   -7.3401    0.0000 O   0  0  0
   10.3954   -5.2848    0.0000 C   0  0  0
    9.1239   -4.5507    0.0000 N   0  3  0
    8.1073   -3.9637    0.0000 N   0  5  0
  1  2  1
  2  3  1
  3  4  2
  3  5  1
  5  6  1
  6  7  1
  7  8  2
  7  9  1
  9 10  2
 10 11  2
M  CHG  2  10   1  11  -1
M  END
> <Name>
Molecule3

> <AcidHalide_Count>
0

> <AliphaticHydroxylAmine_Count>
0

> <AlkylNitrite_Count>
0

> <ArNHMe_Count>
0

> <ArNMe2_Count>
0

> <ArN_CH2_2min_Count>
0

> <AromaticHydroxylAmine_Count>
0

> <AromaticSulfonamide_Count>
0

> <ArylAmineAmide_Count>
0

> <BayregionPAH_Count>
0

> <BrambillaExpAmes>
-1

> <BrambillaIndex>
0

> <BrambillaMarketedDrug>
0

> <Hansen>
1

> <HansenExpAmes>
1

> <HansenIndex>
2

> <Kazius>
1

> <KaziusExpAmes>
1

> <KaziusIndex>
311

> <KregionPAH_Count>
0

> <Molecular_Weight>
157.13067

> <N_nitro_Count>
0

> <Nitrosoamine_Count>
0

> <Polyaromatic_Count>
0

> <SulfurNitrogenMustard_Count>
0

> <UnsubstitutedNbondedtoheteroatom_Count>
1

> <a_b_unsaturated_aldehyde_Count>
0

> <aldehyde_Count>
0

> <aliphaticHalide_Count>
0

> <aromaticNitroso_Count>
0

> <arylAmine_Count>
0

> <azide_Count>
0

> <aziridine_Count>
0

> <azoaromatic_Count>
0

> <diazo_Count>
1

> <epoxide_Count>
0

> <nitrile_Count>
0

> <nitroaromatic_Count>
0

> <triazene_Count>
0

$$$$
Molecule4
  MOLSOFT 08121118112D

 10 10  0  0  0  0  0  0  0  0999 V2000
   13.8539   -7.2815    0.0000 O   0  0  0
   12.8586   -6.7068    0.0000 C   0  0  0
   11.6145   -7.4251    0.0000 N   0  0  0
   10.3705   -6.7069    0.0000 C   0  0  0
    9.3752   -7.2815    0.0000 O   0  0  0
   10.3705   -5.2704    0.0000 C   0  0  0
    9.1257   -4.5517    0.0000 N   0  3  0
    8.1304   -3.9771    0.0000 N   0  5  0
   11.6145   -4.5521    0.0000 C   0  0  0
   12.8586   -5.2703    0.0000 N   0  0  0
  1  2  2
  2  3  1
  3  4  1
  4  5  2
  4  6  1
  6  7  2
  7  8  2
  6  9  1
  9 10  2
  2 10  1
M  CHG  2   7   1   8  -1
M  END
> <Name>
Molecule4

> <AcidHalide_Count>
0

> <AliphaticHydroxylAmine_Count>
0

> <AlkylNitrite_Count>
0

> <ArNHMe_Count>
0

> <ArNMe2_Count>
0

> <ArN_CH2_2min_Count>
0

> <AromaticHydroxylAmine_Count>
0

> <AromaticSulfonamide_Count>
0

> <ArylAmineAmide_Count>
0

> <BayregionPAH_Count>
0

> <BrambillaExpAmes>
-1

> <BrambillaIndex>
0

> <BrambillaMarketedDrug>
0

> <Hansen>
1

> <HansenExpAmes>
1

> <HansenIndex>
3

> <Kazius>
1

> <KaziusExpAmes>
1

> <KaziusIndex>
3060

> <KregionPAH_Count>
0

> <Molecular_Weight>
138.08428

> <N_nitro_Count>
0

> <Nitrosoamine_Count>
0

> <Polyaromatic_Count>
0

> <SulfurNitrogenMustard_Count>
0

> <UnsubstitutedNbondedtoheteroatom_Count>
0

> <a_b_unsaturated_aldehyde_Count>
0

> <aldehyde_Count>
0

> <aliphaticHalide_Count>
0

> <aromaticNitroso_Count>
0

> <arylAmine_Count>
0

> <azide_Count>
0

> <aziridine_Count>
0

> <azoaromatic_Count>
0

> <diazo_Count>
1

> <epoxide_Count>
0

> <nitrile_Count>
0

> <nitroaromatic_Count>
0

> <triazene_Count>
0

$$$$
Molecule5
  MOLSOFT 08121118112D

 10  9  0  0  0  0  0  0  0  0999 V2000
   15.5430   -6.4783    0.0000 N   0  0  0
   15.5434   -5.2930    0.0000 C   0  0  0
   16.5702   -4.7009    0.0000 O   0  0  0
   14.2595   -4.5517    0.0000 C   0  0  0
   12.9751   -5.2922    0.0000 N   0  0  0
   11.6913   -4.5510    0.0000 C   0  0  0
   11.6916   -3.3657    0.0000 O   0  0  0
   10.4069   -5.2914    0.0000 C   0  0  0
    9.1231   -4.5502    0.0000 N   0  3  0
    8.0965   -3.9575    0.0000 N   0  5  0
  1  2  1
  2  3  2
  2  4  1
  4  5  1
  5  6  1
  6  7  2
  6  8  1
  8  9  2
  9 10  2
M  CHG  2   9   1  10  -1
M  END
> <Name>
Molecule5

> <AcidHalide_Count>
0

> <AliphaticHydroxylAmine_Count>
0

> <AlkylNitrite_Count>
0

> <ArNHMe_Count>
0

> <ArNMe2_Count>
0

> <ArN_CH2_2min_Count>
0

> <AromaticHydroxylAmine_Count>
0

> <AromaticSulfonamide_Count>
0

> <ArylAmineAmide_Count>
0

> <BayregionPAH_Count>
0

> <BrambillaExpAmes>
-1

> <BrambillaIndex>
0

> <BrambillaMarketedDrug>
0

> <Hansen>
1

> <HansenExpAmes>
1

> <HansenIndex>
4

> <Kazius>
1

> <KaziusExpAmes>
1

> <KaziusIndex>
1478

> <KregionPAH_Count>
0

> <Molecular_Weight>
142.11604

> <N_nitro_Count>
0

> <Nitrosoamine_Count>
0

> <Polyaromatic_Count>
0

> <SulfurNitrogenMustard_Count>
0

> <UnsubstitutedNbondedtoheteroatom_Count>
0

> <a_b_unsaturated_aldehyde_Count>
0

> <aldehyde_Count>
0

> <aliphaticHalide_Count>
0

> <aromaticNitroso_Count>
0

> <arylAmine_Count>
0

> <azide_Count>
0

> <aziridine_Count>
0

> <azoaromatic_Count>
0

> <diazo_Count>
1

> <epoxide_Count>
0

> <nitrile_Count>
0

> <nitroaromatic_Count>
0

> <triazene_Count>
0

$$$$
Molecule6
  MOLSOFT 08121118112D

 19 19  0  0  0  0  0  0  0  0999 V2000
   21.2285   -4.7098    0.0000 C   0  0  0
   20.2400   -5.2778    0.0000 C   0  0  0
   19.0061   -4.5631    0.0000 C   0  0  0
   17.7698   -5.2735    0.0000 C   0  0  0
   16.5360   -4.5589    0.0000 N   0  0  0
   15.2997   -5.2693    0.0000 C   0  0  0
   14.0659   -4.5546    0.0000 C   0  0  3
   14.0678   -3.4145    0.0000 O   0  0  0
   12.8295   -5.2650    0.0000 C   0  0  0
   11.5953   -4.5525    0.0000 C   0  0  0
   10.3612   -5.2650    0.0000 C   0  0  0
    9.1264   -4.5521    0.0000 N   0  3  0
    8.1390   -3.9821    0.0000 N   0  5  0
   10.3612   -6.6901    0.0000 C   0  0  0
    9.3739   -7.2602    0.0000 O   0  0  0
   11.5954   -7.4026    0.0000 C   0  0  0
   12.8295   -6.6901    0.0000 C   0  0  0
   16.5356   -3.1330    0.0000 N   0  0  0
   15.5484   -2.5627    0.0000 O   0  0  0
  1  2  1
  2  3  1
  3  4  1
  4  5  1
  5  6  1
  7  6  1
  7  8  1
  7  9  1
  9 10  2
 10 11  1
 11 12  2
 12 13  2
 11 14  1
 14 15  2
 14 16  1
 16 17  2
  9 17  1
  5 18  1
 18 19  2
M  CHG  2  12   1  13  -1
M  END
> <Name>
Molecule6

> <AcidHalide_Count>
0

> <AliphaticHydroxylAmine_Count>
0

> <AlkylNitrite_Count>
0

> <ArNHMe_Count>
0

> <ArNMe2_Count>
0

> <ArN_CH2_2min_Count>
0

> <AromaticHydroxylAmine_Count>
0

> <AromaticSulfonamide_Count>
0

> <ArylAmineAmide_Count>
0

> <BayregionPAH_Count>
0

> <BrambillaExpAmes>
-1

> <BrambillaIndex>
0

> <BrambillaMarketedDrug>
0

> <Hansen>
1

> <HansenExpAmes>
1
1

> <HansenIndex>
5
3888

> <Kazius>
1

> <KaziusExpAmes>
1

> <KaziusIndex>
1853

> <KregionPAH_Count>
0

> <Molecular_Weight>
264.28043

> <N_nitro_Count>
0

> <Nitrosoamine_Count>
2

> <Polyaromatic_Count>
0

> <SulfurNitrogenMustard_Count>
0

> <UnsubstitutedNbondedtoheteroatom_Count>
0

> <a_b_unsaturated_aldehyde_Count>
0

> <aldehyde_Count>
0

> <aliphaticHalide_Count>
0

> <aromaticNitroso_Count>
0

> <arylAmine_Count>
0

> <azide_Count>
0

> <aziridine_Count>
0

> <azoaromatic_Count>
0

> <diazo_Count>
1

> <epoxide_Count>
0

> <nitrile_Count>
0

> <nitroaromatic_Count>
0

> <triazene_Count>
0

$$$$
Molecule7
  MOLSOFT 08121118112D

 12 11  0  0  0  0  0  0  0  0999 V2000
   15.5571   -6.4825    0.0000 N   0  0  0
   15.5574   -5.2945    0.0000 C   0  0  3
   14.2708   -4.5516    0.0000 C   0  0  0
   12.9836   -5.2937    0.0000 O   0  0  0
   11.6968   -4.5509    0.0000 C   0  0  0
   11.6972   -3.3629    0.0000 O   0  0  0
   10.4096   -5.2930    0.0000 C   0  0  0
    9.1229   -4.5501    0.0000 N   0  3  0
    8.0941   -3.9561    0.0000 N   0  5  0
   16.8446   -4.5524    0.0000 C   0  0  0
   17.8735   -5.1464    0.0000 O   0  0  0
   16.8450   -3.3644    0.0000 O   0  0  0
  2  1  1
  2  3  1
  3  4  1
  4  5  1
  5  6  2
  5  7  1
  7  8  2
  8  9  2
  2 10  1
 10 11  2
 10 12  1
M  CHG  2   8   1   9  -1
M  END
> <Name>
Molecule7

> <AcidHalide_Count>
0

> <AliphaticHydroxylAmine_Count>
0

> <AlkylNitrite_Count>
0

> <ArNHMe_Count>
0

> <ArNMe2_Count>
0

> <ArN_CH2_2min_Count>
0

> <AromaticHydroxylAmine_Count>
0

> <AromaticSulfonamide_Count>
0

> <ArylAmineAmide_Count>
0

> <BayregionPAH_Count>
0

> <BrambillaExpAmes>
-1

> <BrambillaIndex>
0

> <BrambillaMarketedDrug>
0

> <Hansen>
1

> <HansenExpAmes>
1

> <HansenIndex>
6

> <Kazius>
1

> <KaziusExpAmes>
1

> <KaziusIndex>
4038

> <KregionPAH_Count>
0

> <Molecular_Weight>
173.12678

> <N_nitro_Count>
0

> <Nitrosoamine_Count>
0

> <Polyaromatic_Count>
0

> <SulfurNitrogenMustard_Count>
0

> <UnsubstitutedNbondedtoheteroatom_Count>
0

> <a_b_unsaturated_aldehyde_Count>
0

> <aldehyde_Count>
0

> <aliphaticHalide_Count>
0

> <aromaticNitroso_Count>
0

> <arylAmine_Count>
0

> <azide_Count>
0

> <aziridine_Count>
0

> <azoaromatic_Count>
0

> <diazo_Count>
1

> <epoxide_Count>
0

> <nitrile_Count>
0

> <nitroaromatic_Count>
0

> <triazene_Count>
0

$$$$
Molecule9
  MOLSOFT 08121118112D

 28 31  0  0  0  0  0  0  0  0999 V2000
    3.9240    5.3499    0.0000 C   0  0  0
    2.7550    5.0786    0.0000 C   0  0  0
    1.9359    5.9555    0.0000 O   0  0  0
    2.3184    3.6427    0.0000 O   0  0  0
    3.3032    2.5367    0.0000 C   0  0  3
    4.5625    1.8067    0.0000 C   0  0  0
    4.5625    0.3285    0.0000 C   0  0  0
    2.0440    0.3467    0.0000 C   0  0  3
    0.8030   -0.3650    0.0000 C   0  0  3
    0.8212   -1.8067    0.0000 C   0  0  0
   -0.4197   -2.5550    0.0000 C   0  0  0
   -0.4094   -3.7549    0.0000 Cl  0  0  0
   -1.6790   -1.8250    0.0000 C   0  0  0
   -2.9382   -2.5732    0.0000 C   0  0  0
   -4.1792   -1.8432    0.0000 C   0  0  0
   -5.2209   -2.4390    0.0000 O   0  0  0
   -4.1792   -0.4015    0.0000 O   0  0  0
   -2.9565    0.3102    0.0000 C   0  0  0
   -1.6790   -0.3832    0.0000 C   0  0  3
   -1.6930    0.8167    0.0000 C   0  0  0
   -0.4380    0.3285    0.0000 C   0  0  3
   -0.4562    1.7885    0.0000 C   0  0  0
    0.8030    2.5185    0.0000 C   0  0  0
    2.0440    1.7885    0.0000 C   0  0  3
    2.0413    2.9885    0.0000 C   0  0  0
    4.5995    3.2535    0.0000 C   0  0  0
    5.6423    2.6597    0.0000 O   0  0  0
    4.5928    4.4535    0.0000 C   0  0  0
  1  2  1
  2  3  2
  2  4  1
  5  4  1
  5  6  1
  6  7  1
  8  7  1
  8  9  1
  9 10  1
 10 11  2
 11 12  1
 11 13  1
 13 14  2
 14 15  1
 15 16  2
 15 17  1
 17 18  1
 19 18  1
 19 13  1
 19 20  1
 19 21  1
  9 21  1
 21 22  1
 22 23  1
 24 23  1
  5 24  1
  8 24  1
 24 25  1
  5 26  1
 26 27  2
 26 28  1
M  END
> <Name>
Molecule9

> <AcidHalide_Count>
0

> <AliphaticHydroxylAmine_Count>
0

> <AlkylNitrite_Count>
0

> <ArNHMe_Count>
0

> <ArNMe2_Count>
0

> <ArN_CH2_2min_Count>
0

> <AromaticHydroxylAmine_Count>
0

> <AromaticSulfonamide_Count>
0

> <ArylAmineAmide_Count>
0

> <BayregionPAH_Count>
0

> <BrambillaExpAmes>
-1

> <BrambillaIndex>
0

> <BrambillaMarketedDrug>
0

> <Hansen>
1

> <HansenExpAmes>
0

> <HansenIndex>
8

> <Kazius>
1

> <KaziusExpAmes>
0

> <KaziusIndex>
698

> <KregionPAH_Count>
0

> <Molecular_Weight>
406.89977

> <N_nitro_Count>
0

> <Nitrosoamine_Count>
0

> <Polyaromatic_Count>
0

> <SulfurNitrogenMustard_Count>
0

> <UnsubstitutedNbondedtoheteroatom_Count>
0

> <a_b_unsaturated_aldehyde_Count>
0

> <aldehyde_Count>
0

> <aliphaticHalide_Count>
2

> <aromaticNitroso_Count>
0

> <arylAmine_Count>
0

> <azide_Count>
0

> <aziridine_Count>
0

> <azoaromatic_Count>
0

> <diazo_Count>
0

> <epoxide_Count>
0

> <nitrile_Count>
2

> <nitroaromatic_Count>
0

> <triazene_Count>
0

$$$$
Molecule10
  MOLSOFT 08121118112D

  9  9  0  0  0  0  0  0  0  0999 V2000
    2.3383   -1.3500    0.0000 N   0  0  0
    1.2990   -0.7500    0.0000 C   0  0  0
    1.2990    0.7500    0.0000 N   0  0  0
    0.0000    1.5000    0.0000 C   0  0  0
    0.0000    2.7000    0.0000 N   0  0  0
   -1.2990    0.7500    0.0000 N   0  0  0
   -1.2990   -0.7500    0.0000 C   0  0  0
   -2.3383   -1.3500    0.0000 N   0  0  0
    0.0000   -1.5000    0.0000 N   0  0  0
  1  2  1
  2  3  2
  3  4  1
  4  5  1
  4  6  2
  6  7  1
  7  8  1
  7  9  2
  2  9  1
M  END
> <Name>
Molecule10

> <AcidHalide_Count>
0

> <AliphaticHydroxylAmine_Count>
0

> <AlkylNitrite_Count>
0

> <ArNHMe_Count>
0

> <ArNMe2_Count>
0

> <ArN_CH2_2min_Count>
0

> <AromaticHydroxylAmine_Count>
0

> <AromaticSulfonamide_Count>
0

> <ArylAmineAmide_Count>
0

> <BayregionPAH_Count>
0

> <BrambillaExpAmes>
-1

> <BrambillaIndex>
0

> <BrambillaMarketedDrug>
0

> <Hansen>
1

> <HansenExpAmes>
0

> <HansenIndex>
9

> <Kazius>
1

> <KaziusExpAmes>
0

> <KaziusIndex>
2463

> <KregionPAH_Count>
0

> <Molecular_Weight>
126.11993

> <N_nitro_Count>
0

> <Nitrosoamine_Count>
0

> <Polyaromatic_Count>
0

> <SulfurNitrogenMustard_Count>
0

> <UnsubstitutedNbondedtoheteroatom_Count>
0

> <a_b_unsaturated_aldehyde_Count>
0

> <aldehyde_Count>
0

> <aliphaticHalide_Count>
0

> <aromaticNitroso_Count>
0

> <arylAmine_Count>
3

> <azide_Count>
0

> <aziridine_Count>
0

> <azoaromatic_Count>
0

> <diazo_Count>
0

> <epoxide_Count>
0

> <nitrile_Count>
0

> <nitroaromatic_Count>
0

> <triazene_Count>
0

$$$$
Molecule11
  MOLSOFT 08121118112D

 23 25  0  0  0  0  0  0  0  0999 V2000
   -2.5563    9.4552    0.0000 C   0  0  0
   -2.5634    8.2553    0.0000 C   0  0  0
   -1.2688    7.4976    0.0000 C   0  0  0
   -1.2777    5.9976    0.0000 C   0  0  0
   -2.5812    5.2552    0.0000 C   0  0  0
   -2.5870    3.7544    0.0000 N   0  0  0
   -1.2907    2.9981    0.0000 N   0  0  0
   -1.2964    1.4973    0.0000 C   0  0  0
   -2.6111    0.7486    0.0000 C   0  0  0
   -3.6486    1.3517    0.0000 O   0  0  0
   -2.6111   -0.7486    0.0000 C   0  0  0
   -1.2964   -1.4973    0.0000 C   0  0  0
    0.0000   -0.7486    0.0000 C   0  0  0
    1.2964   -1.4973    0.0000 C   0  0  0
    2.5929   -0.7486    0.0000 C   0  0  0
    2.5929    0.7486    0.0000 C   0  0  0
    1.2964    1.4973    0.0000 C   0  0  0
    0.0000    0.7486    0.0000 C   0  0  0
   -3.8757    6.0130    0.0000 C   0  0  0
   -3.8669    7.5130    0.0000 C   0  0  0
   -5.1815    5.2730    0.0000 N   0  3  0
   -6.2163    5.8807    0.0000 O   0  0  0
   -5.1907    4.0730    0.0000 O   0  5  0
  1  2  1
  2  3  2
  3  4  1
  4  5  2
  5  6  1
  6  7  2
  7  8  1
  8  9  2
  9 10  1
  9 11  1
 11 12  2
 12 13  1
 13 14  2
 14 15  1
 15 16  2
 16 17  1
 17 18  2
  8 18  1
 13 18  1
  5 19  1
 19 20  2
  2 20  1
 19 21  1
 21 22  2
 21 23  1
M  CHG  2  21   1  23  -1
M  END
> <Name>
Molecule11

> <AcidHalide_Count>
0

> <AliphaticHydroxylAmine_Count>
0

> <AlkylNitrite_Count>
0

> <ArNHMe_Count>
0

> <ArNMe2_Count>
0

> <ArN_CH2_2min_Count>
0

> <AromaticHydroxylAmine_Count>
0

> <AromaticSulfonamide_Count>
0

> <ArylAmineAmide_Count>
0

> <BayregionPAH_Count>
0

> <BrambillaExpAmes>
-1

> <BrambillaIndex>
0

> <BrambillaMarketedDrug>
0

> <Hansen>
1

> <HansenExpAmes>
1

> <HansenIndex>
10

> <Kazius>
1

> <KaziusExpAmes>
1

> <KaziusIndex>
3175

> <KregionPAH_Count>
0

> <Molecular_Weight>
307.30341

> <N_nitro_Count>
0

> <Nitrosoamine_Count>
0

> <Polyaromatic_Count>
0

> <SulfurNitrogenMustard_Count>
0

> <UnsubstitutedNbondedtoheteroatom_Count>
0

> <a_b_unsaturated_aldehyde_Count>
0

> <aldehyde_Count>
0

> <aliphaticHalide_Count>
0

> <aromaticNitroso_Count>
0

> <arylAmine_Count>
0

> <azide_Count>
0

> <aziridine_Count>
0

> <azoaromatic_Count>
1

> <diazo_Count>
0

> <epoxide_Count>
0

> <nitrile_Count>
0

> <nitroaromatic_Count>
1

> <triazene_Count>
0

$$$$
Molecule14
  MOLSOFT 08121118112D

 30 33  0  0  0  0  0  0  0  0999 V2000
    0.9040   12.3888    0.0000 C   0  0  0
    0.5549   11.2407    0.0000 C   0  0  0
    1.5794   10.1439    0.0000 C   0  0  0
    1.1427    8.7080    0.0000 C   0  0  0
    2.1672    7.6113    0.0000 C   0  0  0
    1.7305    6.1754    0.0000 C   0  0  0
    2.7550    5.0786    0.0000 C   0  0  0
    3.9240    5.3499    0.0000 O   0  0  0
    2.3184    3.6427    0.0000 O   0  0  0
    3.3032    2.5367    0.0000 C   0  0  3
    4.5625    1.8067    0.0000 C   0  0  0
    4.5625    0.3285    0.0000 C   0  0  0
    2.0440    0.3467    0.0000 C   0  0  3
    0.8030   -0.3650    0.0000 C   0  0  3
    0.8212   -1.8067    0.0000 C   0  0  0
   -0.4197   -2.5550    0.0000 C   0  0  0
   -1.6790   -1.8250    0.0000 C   0  0  0
   -2.9382   -2.5732    0.0000 C   0  0  0
   -4.1792   -1.8432    0.0000 C   0  0  0
   -5.2209   -2.4390    0.0000 O   0  0  0
   -4.1792   -0.4015    0.0000 C   0  0  0
   -2.9565    0.3102    0.0000 C   0  0  0
   -1.6790   -0.3832    0.0000 C   0  0  3
   -0.4380    0.3285    0.0000 C   0  0  3
   -0.4562    1.7885    0.0000 C   0  0  0
    0.8030    2.5185    0.0000 C   0  0  0
    2.0440    1.7885    0.0000 C   0  0  3
    2.0413    2.9885    0.0000 C   0  0  0
    4.5995    3.2535    0.0000 C   0  0  0
    5.6356    3.8590    0.0000 C   0  0  0
  1  2  1
  2  3  1
  3  4  1
  4  5  1
  5  6  1
  6  7  1
  7  8  2
  7  9  1
 10  9  1
 10 11  1
 11 12  1
 13 12  1
 13 14  1
 14 15  1
 15 16  1
 16 17  1
 17 18  2
 18 19  1
 19 20  2
 19 21  1
 21 22  1
 23 22  1
 23 17  1
 23 24  1
 14 24  1
 24 25  1
 25 26  1
 27 26  1
 10 27  1
 13 27  1
 27 28  1
 10 29  1
 29 30  3
M  END
> <Name>
Molecule14

> <AcidHalide_Count>
0

> <AliphaticHydroxylAmine_Count>
0

> <AlkylNitrite_Count>
0

> <ArNHMe_Count>
0

> <ArNMe2_Count>
0

> <ArN_CH2_2min_Count>
0

> <AromaticHydroxylAmine_Count>
0

> <AromaticSulfonamide_Count>
0

> <ArylAmineAmide_Count>
0

> <BayregionPAH_Count>
0

> <BrambillaExpAmes>
-1

> <BrambillaIndex>
0

> <BrambillaMarketedDrug>
0

> <Hansen>
1

> <HansenExpAmes>
0

> <HansenIndex>
13

> <Kazius>
1

> <KaziusExpAmes>
0

> <KaziusIndex>
4255

> <KregionPAH_Count>
0

> <Molecular_Weight>
410.58881

> <N_nitro_Count>
0

> <Nitrosoamine_Count>
0

> <Polyaromatic_Count>
0

> <SulfurNitrogenMustard_Count>
0

> <UnsubstitutedNbondedtoheteroatom_Count>
0

> <a_b_unsaturated_aldehyde_Count>
0

> <aldehyde_Count>
0

> <aliphaticHalide_Count>
0

> <aromaticNitroso_Count>
0

> <arylAmine_Count>
0

> <azide_Count>
0

> <aziridine_Count>
0

> <azoaromatic_Count>
0

> <diazo_Count>
0

> <epoxide_Count>
0

> <nitrile_Count>
1

> <nitroaromatic_Count>
0

> <triazene_Count>
0

$$$$
Molecule15
  MOLSOFT 08121118112D

  6  5  0  0  0  0  0  0  0  0999 V2000
    0.2606    0.1503    0.0000 C   0  0  0
    1.3000    0.7500    0.0000 C   0  0  0
    2.6000    0.0000    0.0000 C   0  0  0
    3.9000    0.7500    0.0000 N   0  3  0
    4.9394    0.1503    0.0000 O   0  0  0
    3.9000    1.9500    0.0000 O   0  5  0
  1  2  1
  2  3  1
  3  4  1
  4  5  2
  4  6  1
M  CHG  2   4   1   6  -1
M  END
> <Name>
Molecule15

> <AcidHalide_Count>
0

> <AliphaticHydroxylAmine_Count>
0

> <AlkylNitrite_Count>
0

> <ArNHMe_Count>
0

> <ArNMe2_Count>
0

> <ArN_CH2_2min_Count>
0

> <AromaticHydroxylAmine_Count>
0

> <AromaticSulfonamide_Count>
0

> <ArylAmineAmide_Count>
0

> <BayregionPAH_Count>
0

> <BrambillaExpAmes>
-1

> <BrambillaIndex>
0

> <BrambillaMarketedDrug>
0

> <Hansen>
1

> <HansenExpAmes>
0

> <HansenIndex>
14

> <Kazius>
1

> <KaziusExpAmes>
0

> <KaziusIndex>
3844

> <KregionPAH_Count>
0

> <Molecular_Weight>
89.09317

> <N_nitro_Count>
0

> <Nitrosoamine_Count>
0

> <Polyaromatic_Count>
0

> <SulfurNitrogenMustard_Count>
0

> <UnsubstitutedNbondedtoheteroatom_Count>
0

> <a_b_unsaturated_aldehyde_Count>
0

> <aldehyde_Count>
0

> <aliphaticHalide_Count>
0

> <aromaticNitroso_Count>
0

> <arylAmine_Count>
0

> <azide_Count>
0

> <aziridine_Count>
0

> <azoaromatic_Count>
0

> <diazo_Count>
0

> <epoxide_Count>
0

> <nitrile_Count>
0

> <nitroaromatic_Count>
0

> <triazene_Count>
0

$$$$
Molecule18
  MOLSOFT 08121118112D

 13 14  0  0  0  0  0  0  0  0999 V2000
    4.2606   -2.3052    0.0000 N   0  0  0
    4.8506   -1.2602    0.0000 C   0  0  0
    6.0505   -1.2490    0.0000 O   0  0  0
    4.0872    0.0320    0.0000 N   0  0  0
    2.5889    0.0182    0.0000 C   0  0  0
    1.7138    1.2033    0.0000 N   0  0  0
    0.2917    0.7475    0.0000 C   0  0  0
   -1.0028    1.5132    0.0000 C   0  0  0
   -2.3155    0.7475    0.0000 C   0  0  0
   -2.3155   -0.7475    0.0000 C   0  0  0
   -1.0028   -1.5132    0.0000 C   0  0  0
    0.2917   -0.7475    0.0000 C   0  0  0
    1.7138   -1.2033    0.0000 N   0  0  0
  1  2  1
  2  3  2
  2  4  1
  4  5  1
  5  6  2
  6  7  1
  7  8  2
  8  9  1
  9 10  2
 10 11  1
 11 12  2
  7 12  1
 12 13  1
  5 13  1
M  END
> <Name>
Molecule18

> <AcidHalide_Count>
0

> <AliphaticHydroxylAmine_Count>
0

> <AlkylNitrite_Count>
0

> <ArNHMe_Count>
0

> <ArNMe2_Count>
0

> <ArN_CH2_2min_Count>
0

> <AromaticHydroxylAmine_Count>
0

> <AromaticSulfonamide_Count>
0

> <ArylAmineAmide_Count>
0

> <BayregionPAH_Count>
0

> <BrambillaExpAmes>
-1

> <BrambillaIndex>
0

> <BrambillaMarketedDrug>
0

> <Hansen>
1

> <HansenExpAmes>
1

> <HansenIndex>
17

> <Kazius>
1

> <KaziusExpAmes>
1

> <KaziusIndex>
2522

> <KregionPAH_Count>
0

> <Molecular_Weight>
176.17532

> <N_nitro_Count>
0

> <Nitrosoamine_Count>
0

> <Polyaromatic_Count>
0

> <SulfurNitrogenMustard_Count>
0

> <UnsubstitutedNbondedtoheteroatom_Count>
0

> <a_b_unsaturated_aldehyde_Count>
0

> <aldehyde_Count>
0

> <aliphaticHalide_Count>
0

> <aromaticNitroso_Count>
0

> <arylAmine_Count>
0

> <azide_Count>
0

> <aziridine_Count>
0

> <azoaromatic_Count>
0

> <diazo_Count>
0

> <epoxide_Count>
0

> <nitrile_Count>
0

> <nitroaromatic_Count>
0

> <triazene_Count>
0

$$$$
Molecule19
  MOLSOFT 08121118112D

 12 12  0  0  0  0  0  0  0  0999 V2000
    0.0893   -6.3260    0.0000 C   0  0  0
    1.2830   -6.2026    0.0000 C   0  0  3
    1.9863   -7.1749    0.0000 O   0  0  0
    1.8954   -4.8324    0.0000 C   0  0  0
    1.0157   -3.6164    0.0000 C   0  0  0
    1.6281   -2.2462    0.0000 C   0  0  0
    2.8218   -2.1229    0.0000 O   0  0  0
    0.7500   -1.0323    0.0000 C   0  0  0
    1.2135    0.3943    0.0000 C   0  0  0
    0.0000    1.2760    0.0000 O   0  0  0
   -1.2135    0.3943    0.0000 C   0  0  0
   -0.7500   -1.0323    0.0000 C   0  0  0
  2  1  1
  2  3  1
  2  4  1
  4  5  1
  5  6  1
  6  7  2
  6  8  1
  8  9  2
  9 10  1
 10 11  1
 11 12  2
  8 12  1
M  END
> <Name>
Molecule19

> <AcidHalide_Count>
0

> <AliphaticHydroxylAmine_Count>
0

> <AlkylNitrite_Count>
0

> <ArNHMe_Count>
0

> <ArNMe2_Count>
0

> <ArN_CH2_2min_Count>
0

> <AromaticHydroxylAmine_Count>
0

> <AromaticSulfonamide_Count>
0

> <ArylAmineAmide_Count>
0

> <BayregionPAH_Count>
0

> <BrambillaExpAmes>
-1

> <BrambillaIndex>
0

> <BrambillaMarketedDrug>
0

> <Hansen>
1

> <HansenExpAmes>
0

> <HansenIndex>
18

> <Kazius>
1

> <KaziusExpAmes>
0

> <KaziusIndex>
2148

> <KregionPAH_Count>
0

> <Molecular_Weight>
168.18978

> <N_nitro_Count>
0

> <Nitrosoamine_Count>
0

> <Polyaromatic_Count>
0

> <SulfurNitrogenMustard_Count>
0

> <UnsubstitutedNbondedtoheteroatom_Count>
0

> <a_b_unsaturated_aldehyde_Count>
0

> <aldehyde_Count>
0

> <aliphaticHalide_Count>
0

> <aromaticNitroso_Count>
0

> <arylAmine_Count>
0

> <azide_Count>
0

> <aziridine_Count>
0

> <azoaromatic_Count>
0

> <diazo_Count>
0

> <epoxide_Count>
0

> <nitrile_Count>
0

> <nitroaromatic_Count>
0

> <triazene_Count>
0

$$$$
Molecule20
  MOLSOFT 08121118112D

 14 16  0  0  0  0  0  0  0  0999 V2000
   -4.7428   -1.1993    0.0000 N   0  0  0
   -3.7006   -0.6045    0.0000 C   0  0  0
   -3.7006    0.8244    0.0000 C   0  0  0
   -2.4915    1.5389    0.0000 C   0  0  0
   -1.2274    0.8244    0.0000 C   0  0  0
   -1.2274   -0.6045    0.0000 C   0  0  0
    0.0000   -1.3190    0.0000 O   0  0  0
    1.2274   -0.6045    0.0000 C   0  0  0
    2.4732   -1.3190    0.0000 C   0  0  0
    3.7372   -0.6045    0.0000 C   0  0  0
    3.7372    0.8244    0.0000 C   0  0  0
    2.4732    1.5389    0.0000 C   0  0  0
    1.2274    0.8244    0.0000 C   0  0  0
   -2.4915   -1.3190    0.0000 C   0  0  0
  1  2  1
  2  3  2
  3  4  1
  4  5  2
  5  6  1
  6  7  1
  7  8  1
  8  9  2
  9 10  1
 10 11  2
 11 12  1
 12 13  2
  5 13  1
  8 13  1
  6 14  2
  2 14  1
M  END
> <Name>
Molecule20

> <AcidHalide_Count>
0

> <AliphaticHydroxylAmine_Count>
0

> <AlkylNitrite_Count>
0

> <ArNHMe_Count>
0

> <ArNMe2_Count>
0

> <ArN_CH2_2min_Count>
0

> <AromaticHydroxylAmine_Count>
0

> <AromaticSulfonamide_Count>
0

> <ArylAmineAmide_Count>
0

> <BayregionPAH_Count>
0

> <BrambillaExpAmes>
-1

> <BrambillaIndex>
0

> <BrambillaMarketedDrug>
0

> <Hansen>
1

> <HansenExpAmes>
1

> <HansenIndex>
19

> <Kazius>
1

> <KaziusExpAmes>
1

> <KaziusIndex>
530

> <KregionPAH_Count>
0

> <Molecular_Weight>
183.20595

> <N_nitro_Count>
0

> <Nitrosoamine_Count>
0

> <Polyaromatic_Count>
1

> <SulfurNitrogenMustard_Count>
0

> <UnsubstitutedNbondedtoheteroatom_Count>
0

> <a_b_unsaturated_aldehyde_Count>
0

> <aldehyde_Count>
0

> <aliphaticHalide_Count>
0

> <aromaticNitroso_Count>
0

> <arylAmine_Count>
1

> <azide_Count>
0

> <aziridine_Count>
0

> <azoaromatic_Count>
0

> <diazo_Count>
0

> <epoxide_Count>
0

> <nitrile_Count>
0

> <nitroaromatic_Count>
0

> <triazene_Count>
0

$$$$
Molecule21
  MOLSOFT 08121118112D

 16 18  0  0  0  0  0  0  0  0999 V2000
   -4.4571    0.6166    0.0000 C   0  0  0
   -3.4277    0.0000    0.0000 C   0  0  0
   -3.4277   -1.5498    0.0000 C   0  0  0
   -2.1332   -2.2973    0.0000 C   0  0  0
   -0.8205   -1.5498    0.0000 C   0  0  0
    0.4558   -2.2973    0.0000 C   0  0  0
    1.7503   -1.5498    0.0000 C   0  0  0
    1.7503    0.0000    0.0000 C   0  0  0
    3.0631    0.6928    0.0000 C   0  0  0
    3.0631    2.1879    0.0000 C   0  0  0
    1.7503    2.9537    0.0000 C   0  0  0
    1.7466    4.1537    0.0000 C   0  0  0
    0.4558    2.1879    0.0000 C   0  0  0
    0.4558    0.6928    0.0000 C   0  0  0
   -0.8205    0.0000    0.0000 C   0  0  0
   -2.1332    0.6928    0.0000 C   0  0  0
  1  2  1
  2  3  2
  3  4  1
  4  5  2
  5  6  1
  6  7  2
  7  8  1
  8  9  2
  9 10  1
 10 11  2
 11 12  1
 11 13  1
 13 14  2
  8 14  1
 14 15  1
  5 15  1
 15 16  2
  2 16  1
M  END
> <Name>
Molecule21

> <AcidHalide_Count>
0

> <AliphaticHydroxylAmine_Count>
0

> <AlkylNitrite_Count>
0

> <ArNHMe_Count>
0

> <ArNMe2_Count>
0

> <ArN_CH2_2min_Count>
0

> <AromaticHydroxylAmine_Count>
0

> <AromaticSulfonamide_Count>
0

> <ArylAmineAmide_Count>
0

> <BayregionPAH_Count>
0

> <BrambillaExpAmes>
-1

> <BrambillaIndex>
0

> <BrambillaMarketedDrug>
0

> <Hansen>
1

> <HansenExpAmes>
1

> <HansenIndex>
20

> <Kazius>
1

> <KaziusExpAmes>
1

> <KaziusIndex>
3468

> <KregionPAH_Count>
1

> <Molecular_Weight>
206.28235

> <N_nitro_Count>
0

> <Nitrosoamine_Count>
0

> <Polyaromatic_Count>
1

> <SulfurNitrogenMustard_Count>
0

> <UnsubstitutedNbondedtoheteroatom_Count>
0

> <a_b_unsaturated_aldehyde_Count>
0

> <aldehyde_Count>
0

> <aliphaticHalide_Count>
0

> <aromaticNitroso_Count>
0

> <arylAmine_Count>
0

> <azide_Count>
0

> <aziridine_Count>
0

> <azoaromatic_Count>
0

> <diazo_Count>
0

> <epoxide_Count>
0

> <nitrile_Count>
0

> <nitroaromatic_Count>
0

> <triazene_Count>
0

$$$$
Molecule22
  MOLSOFT 08121118112D

 22 25  0  0  0  0  0  0  0  0999 V2000
    0.6405   -3.2863    0.0000 C   0  0  0
    0.6405   -2.0863    0.0000 C   0  0  0
    1.9399   -1.3543    0.0000 C   0  0  0
    1.9399    0.1464    0.0000 C   0  0  0
    0.6405    0.8968    0.0000 C   0  0  0
    0.9517    2.3608    0.0000 N   0  0  0
    2.4524    2.5256    0.0000 C   0  0  0
    3.0464    3.5682    0.0000 N   0  0  0
    3.0746    1.1530    0.0000 N   0  0  0
    4.2483    0.9031    0.0000 C   0  0  0
   -0.6588    0.1464    0.0000 C   0  0  0
   -1.9399    0.8968    0.0000 N   0  0  0
   -3.2576    0.1464    0.0000 C   0  0  0
   -3.2576   -1.3543    0.0000 C   0  0  0
   -1.9399   -2.0863    0.0000 N   0  0  0
   -0.6588   -1.3543    0.0000 C   0  0  0
   -4.5511   -2.1154    0.0000 C   0  0  0
   -4.5498   -3.6150    0.0000 C   0  0  0
   -5.8482   -4.3661    0.0000 C   0  0  0
   -7.1479   -3.6172    0.0000 C   0  0  0
   -7.1491   -2.1172    0.0000 C   0  0  0
   -5.8507   -1.3661    0.0000 C   0  0  0
  1  2  1
  2  3  2
  3  4  1
  4  5  2
  5  6  1
  6  7  2
  7  8  1
  7  9  1
  4  9  1
  9 10  1
  5 11  1
 11 12  2
 12 13  1
 13 14  2
 14 15  1
 15 16  2
  2 16  1
 11 16  1
 14 17  1
 17 18  2
 18 19  1
 19 20  2
 20 21  1
 21 22  2
 17 22  1
M  END
> <Name>
Molecule22

> <AcidHalide_Count>
0

> <AliphaticHydroxylAmine_Count>
0

> <AlkylNitrite_Count>
0

> <ArNHMe_Count>
0

> <ArNMe2_Count>
0

> <ArN_CH2_2min_Count>
0

> <AromaticHydroxylAmine_Count>
0

> <AromaticSulfonamide_Count>
0

> <ArylAmineAmide_Count>
0

> <BayregionPAH_Count>
0

> <BrambillaExpAmes>
-1

> <BrambillaIndex>
0

> <BrambillaMarketedDrug>
0

> <Hansen>
1

> <HansenExpAmes>
1

> <HansenIndex>
21

> <Kazius>
1

> <KaziusExpAmes>
1

> <KaziusIndex>
118

> <KregionPAH_Count>
0

> <Molecular_Weight>
289.3345

> <N_nitro_Count>
0

> <Nitrosoamine_Count>
0

> <Polyaromatic_Count>
0

> <SulfurNitrogenMustard_Count>
0

> <UnsubstitutedNbondedtoheteroatom_Count>
0

> <a_b_unsaturated_aldehyde_Count>
0

> <aldehyde_Count>
0

> <aliphaticHalide_Count>
0

> <aromaticNitroso_Count>
0

> <arylAmine_Count>
1

> <azide_Count>
0

> <aziridine_Count>
0

> <azoaromatic_Count>
0

> <diazo_Count>
0

> <epoxide_Count>
0

> <nitrile_Count>
0

> <nitroaromatic_Count>
0

> <triazene_Count>
0

$$$$
Molecule25
  MOLSOFT 08121118112D

 11 10  0  0  0  0  0  0  0  0999 V2000
    0.2606    0.1503    0.0000 C   0  0  0
    1.3000    0.7500    0.0000 C   0  0  0
    2.6000    0.0000    0.0000 C   0  0  0
    2.6000   -1.2000    0.0000 O   0  0  0
    3.9000    0.7500    0.0000 N   0  0  0
    5.2000    0.0000    0.0000 C   0  0  0
    6.5000    0.7500    0.0000 N   0  0  0
    7.7999    0.0000    0.0000 C   0  0  0
    7.7999   -1.2000    0.0000 O   0  0  0
    9.0999    0.7500    0.0000 C   0  0  0
   10.1394    0.1503    0.0000 C   0  0  0
  1  2  2
  2  3  1
  3  4  2
  3  5  1
  5  6  1
  6  7  1
  7  8  1
  8  9  2
  8 10  1
 10 11  2
M  END
> <Name>
Molecule25

> <AcidHalide_Count>
0

> <AliphaticHydroxylAmine_Count>
0

> <AlkylNitrite_Count>
0

> <ArNHMe_Count>
0

> <ArNMe2_Count>
0

> <ArN_CH2_2min_Count>
0

> <AromaticHydroxylAmine_Count>
0

> <AromaticSulfonamide_Count>
0

> <ArylAmineAmide_Count>
0

> <BayregionPAH_Count>
0

> <BrambillaExpAmes>
-1

> <BrambillaIndex>
0

> <BrambillaMarketedDrug>
0

> <Hansen>
1

> <HansenExpAmes>
1

> <HansenIndex>
24

> <Kazius>
1

> <KaziusExpAmes>
1

> <KaziusIndex>
3363

> <KregionPAH_Count>
0

> <Molecular_Weight>
154.1665

> <N_nitro_Count>
0

> <Nitrosoamine_Count>
0

> <Polyaromatic_Count>
0

> <SulfurNitrogenMustard_Count>
0

> <UnsubstitutedNbondedtoheteroatom_Count>
0

> <a_b_unsaturated_aldehyde_Count>
0

> <aldehyde_Count>
0

> <aliphaticHalide_Count>
0

> <aromaticNitroso_Count>
0

> <arylAmine_Count>
0

> <azide_Count>
0

> <aziridine_Count>
0

> <azoaromatic_Count>
0

> <diazo_Count>
0

> <epoxide_Count>
0

> <nitrile_Count>
0

> <nitroaromatic_Count>
0

> <triazene_Count>
0

$$$$
Molecule26
  MOLSOFT 08121118112D

 18 21  0  0  0  0  0  0  0  0999 V2000
    5.2796    2.4932    0.0000 O   0  0  0
    4.1078    2.7520    0.0000 C   0  0  0
    3.0937    1.6447    0.0000 C   0  0  0
    1.6578    1.9841    0.0000 C   0  0  0
    0.6527    0.8615    0.0000 C   0  0  0
   -0.7832    0.8615    0.0000 C   0  0  0
   -1.7753    1.9841    0.0000 C   0  0  0
   -3.2372    1.6839    0.0000 C   0  0  0
   -3.6811    0.3133    0.0000 C   0  0  0
   -2.6890   -0.7702    0.0000 C   0  0  0
   -1.2531   -0.4569    0.0000 C   0  0  0
    0.0000   -1.3706    0.0000 C   0  0  0
    0.0392   -2.8718    0.0000 C   0  0  0
    2.0233   -3.3156    0.0000 C   0  0  0
    3.0153   -2.2321    0.0000 C   0  0  0
    2.5585   -0.8224    0.0000 C   0  0  0
    3.5636    0.2480    0.0000 C   0  0  0
    1.1095   -0.5221    0.0000 C   0  0  0
  1  2  1
  2  3  1
  3  4  2
  4  5  1
  5  6  1
  6  7  2
  7  8  1
  8  9  2
  9 10  1
 10 11  2
  6 11  1
 11 12  1
 12 13  2
 13 14  1
 14 15  2
 15 16  1
 16 17  2
  3 17  1
 16 18  1
  5 18  2
 12 18  1
M  END
> <Name>
Molecule26

> <AcidHalide_Count>
0

> <AliphaticHydroxylAmine_Count>
0

> <AlkylNitrite_Count>
0

> <ArNHMe_Count>
0

> <ArNMe2_Count>
0

> <ArN_CH2_2min_Count>
0

> <AromaticHydroxylAmine_Count>
0

> <AromaticSulfonamide_Count>
0

> <ArylAmineAmide_Count>
0

> <BayregionPAH_Count>
0

> <BrambillaExpAmes>
-1

> <BrambillaIndex>
0

> <BrambillaMarketedDrug>
0

> <Hansen>
1

> <HansenExpAmes>
0

> <HansenIndex>
25

> <Kazius>
1

> <KaziusExpAmes>
0

> <KaziusIndex>
1541

> <KregionPAH_Count>
0

> <Molecular_Weight>
232.27657

> <N_nitro_Count>
0

> <Nitrosoamine_Count>
0

> <Polyaromatic_Count>
0

> <SulfurNitrogenMustard_Count>
0

> <UnsubstitutedNbondedtoheteroatom_Count>
0

> <a_b_unsaturated_aldehyde_Count>
0

> <aldehyde_Count>
0

> <aliphaticHalide_Count>
0

> <aromaticNitroso_Count>
0

> <arylAmine_Count>
0

> <azide_Count>
0

> <aziridine_Count>
0

> <azoaromatic_Count>
0

> <diazo_Count>
0

> <epoxide_Count>
0

> <nitrile_Count>
0

> <nitroaromatic_Count>
0

> <triazene_Count>
0

$$$$
Molecule30
  MOLSOFT 08121118112D

 11 11  0  0  0  0  0  0  0  0999 V2000
    3.6331   -3.6060    0.0000 C   0  0  0
    2.5951   -3.0039    0.0000 C   0  0  0
    2.5973   -1.5031    0.0000 N   0  0  0
    1.2990   -0.7500    0.0000 C   0  0  0
    1.2990    0.7500    0.0000 N   0  0  0
    0.0000    1.5000    0.0000 C   0  0  0
    0.0000    2.7000    0.0000 N   0  0  0
   -1.2990    0.7500    0.0000 N   0  0  0
   -1.2990   -0.7500    0.0000 C   0  0  0
   -2.3383   -1.3500    0.0000 Cl  0  0  0
    0.0000   -1.5000    0.0000 N   0  0  0
  1  2  1
  2  3  1
  3  4  1
  4  5  2
  5  6  1
  6  7  1
  6  8  2
  8  9  1
  9 10  1
  9 11  2
  4 11  1
M  END
> <Name>
Molecule30

> <AcidHalide_Count>
0

> <AliphaticHydroxylAmine_Count>
0

> <AlkylNitrite_Count>
0

> <ArNHMe_Count>
0

> <ArNMe2_Count>
0

> <ArN_CH2_2min_Count>
0

> <AromaticHydroxylAmine_Count>
0

> <AromaticSulfonamide_Count>
0

> <ArylAmineAmide_Count>
0

> <BayregionPAH_Count>
0

> <BrambillaExpAmes>
-1

> <BrambillaIndex>
0

> <BrambillaMarketedDrug>
0

> <Hansen>
1

> <HansenExpAmes>
0

> <HansenIndex>
29

> <Kazius>
1

> <KaziusExpAmes>
0

> <KaziusIndex>
1523

> <KregionPAH_Count>
0

> <Molecular_Weight>
173.60351

> <N_nitro_Count>
0

> <Nitrosoamine_Count>
0

> <Polyaromatic_Count>
0

> <SulfurNitrogenMustard_Count>
0

> <UnsubstitutedNbondedtoheteroatom_Count>
0

> <a_b_unsaturated_aldehyde_Count>
0

> <aldehyde_Count>
0

> <aliphaticHalide_Count>
0

> <aromaticNitroso_Count>
0

> <arylAmine_Count>
1

> <azide_Count>
0

> <aziridine_Count>
0

> <azoaromatic_Count>
0

> <diazo_Count>
0

> <epoxide_Count>
0

> <nitrile_Count>
0

> <nitroaromatic_Count>
0

> <triazene_Count>
0

$$$$
Molecule31
  MOLSOFT 08121118112D

 21 25  0  0  0  0  0  0  0  0999 V2000
    3.7383   -7.6344    0.0000 C   0  0  0
    2.2383   -7.6440    0.0000 C   0  0  0
    1.4800   -6.3498    0.0000 C   0  0  0
    2.2096   -5.0631    0.0000 C   0  0  0
    3.7216   -5.0364    0.0000 C   0  0  0
    4.4799   -6.3305    0.0000 C   0  0  0
    1.9800   -3.5800    0.0000 N   0  0  0
    2.5400   -2.1300    0.0000 C   0  0  3
    1.0100   -2.3700    0.0000 C   0  0  3
    0.0900   -1.1500    0.0000 C   0  0  0
   -1.4500   -1.4000    0.0000 C   0  0  0
   -2.4300   -0.2100    0.0000 C   0  0  0
   -1.8700    1.2000    0.0000 C   0  0  0
   -0.3200    1.4400    0.0000 C   0  0  0
    0.5700    0.2700    0.0000 C   0  0  0
    2.1200    0.5100    0.0000 C   0  0  0
    2.6800    1.9200    0.0000 C   0  0  0
    4.2100    2.1600    0.0000 C   0  0  0
    5.1800    0.9500    0.0000 C   0  0  0
    4.6300   -0.4300    0.0000 C   0  0  0
    3.1000   -0.6700    0.0000 C   0  0  0
  1  2  1
  2  3  1
  3  4  1
  4  5  1
  5  6  1
  1  6  1
  4  7  1
  8  7  1
  8  9  1
  9  7  1
  9 10  1
 10 11  2
 11 12  1
 12 13  2
 13 14  1
 14 15  2
 10 15  1
 15 16  1
 16 17  2
 17 18  1
 18 19  2
 19 20  1
 20 21  2
  8 21  1
 16 21  1
M  END
> <Name>
Molecule31

> <AcidHalide_Count>
0

> <AliphaticHydroxylAmine_Count>
0

> <AlkylNitrite_Count>
0

> <ArNHMe_Count>
0

> <ArNMe2_Count>
0

> <ArN_CH2_2min_Count>
0

> <AromaticHydroxylAmine_Count>
0

> <AromaticSulfonamide_Count>
0

> <ArylAmineAmide_Count>
0

> <BayregionPAH_Count>
0

> <BrambillaExpAmes>
-1

> <BrambillaIndex>
0

> <BrambillaMarketedDrug>
0

> <Hansen>
1

> <HansenExpAmes>
1

> <HansenIndex>
30

> <Kazius>
1

> <KaziusExpAmes>
1

> <KaziusIndex>
535

> <KregionPAH_Count>
0

> <Molecular_Weight>
275.38744

> <N_nitro_Count>
0

> <Nitrosoamine_Count>
0

> <Polyaromatic_Count>
0

> <SulfurNitrogenMustard_Count>
0

> <UnsubstitutedNbondedtoheteroatom_Count>
0

> <a_b_unsaturated_aldehyde_Count>
0

> <aldehyde_Count>
0

> <aliphaticHalide_Count>
0

> <aromaticNitroso_Count>
0

> <arylAmine_Count>
0

> <azide_Count>
0

> <aziridine_Count>
1

> <azoaromatic_Count>
0

> <diazo_Count>
0

> <epoxide_Count>
0

> <nitrile_Count>
0

> <nitroaromatic_Count>
0

> <triazene_Count>
0

$$$$
Molecule35
  MOLSOFT 08121118112D

  7  6  0  0  0  0  0  0  0  0999 V2000
    0.2606    0.1503    0.0000 C   0  0  0
    1.3000    0.7500    0.0000 C   0  0  0
    2.6000    0.0000    0.0000 N   0  0  0
    3.9000    0.7500    0.0000 N   0  0  0
    5.2000    0.0000    0.0000 N   0  0  0
    6.5000    0.7500    0.0000 C   0  0  0
    7.5394    0.1503    0.0000 C   0  0  0
  1  2  1
  2  3  1
  3  4  2
  4  5  1
  5  6  1
  6  7  1
M  END
> <Name>
Molecule35

> <AcidHalide_Count>
0

> <AliphaticHydroxylAmine_Count>
0

> <AlkylNitrite_Count>
0

> <ArNHMe_Count>
0

> <ArNMe2_Count>
0

> <ArN_CH2_2min_Count>
0

> <AromaticHydroxylAmine_Count>
0

> <AromaticSulfonamide_Count>
0

> <ArylAmineAmide_Count>
0

> <BayregionPAH_Count>
0

> <BrambillaExpAmes>
-1

> <BrambillaIndex>
0

> <BrambillaMarketedDrug>
0

> <Hansen>
1

> <HansenExpAmes>
1

> <HansenIndex>
34

> <Kazius>
1

> <KaziusExpAmes>
1

> <KaziusIndex>
3110

> <KregionPAH_Count>
0

> <Molecular_Weight>
101.15024

> <N_nitro_Count>
0

> <Nitrosoamine_Count>
0

> <Polyaromatic_Count>
0

> <SulfurNitrogenMustard_Count>
0

> <UnsubstitutedNbondedtoheteroatom_Count>
0

> <a_b_unsaturated_aldehyde_Count>
0

> <aldehyde_Count>
0

> <aliphaticHalide_Count>
0

> <aromaticNitroso_Count>
0

> <arylAmine_Count>
0

> <azide_Count>
0

> <aziridine_Count>
0

> <azoaromatic_Count>
0

> <diazo_Count>
0

> <epoxide_Count>
0

> <nitrile_Count>
0

> <nitroaromatic_Count>
0

> <triazene_Count>
1

$$$$
Molecule36
  MOLSOFT 08121118112D

 10 10  0  0  0  0  0  0  0  0999 V2000
    2.3383   -1.3500    0.0000 O   0  0  0
    1.2990   -0.7500    0.0000 C   0  0  0
    1.2990    0.7500    0.0000 C   0  0  0
    0.0000    1.5000    0.0000 C   0  0  0
   -1.2990    0.7500    0.0000 C   0  0  0
   -1.2990   -0.7500    0.0000 C   0  0  0
    0.0000   -1.5000    0.0000 C   0  0  0
   -2.5972   -1.5031    0.0000 N   0  3  0
   -2.5955   -2.7031    0.0000 O   0  0  0
   -3.6375   -0.9049    0.0000 O   0  5  0
  1  2  1
  2  3  2
  3  4  1
  4  5  2
  5  6  1
  6  7  2
  2  7  1
  6  8  1
  8  9  2
  8 10  1
M  CHG  2   8   1  10  -1
M  END
> <Name>
Molecule36

> <AcidHalide_Count>
0

> <AliphaticHydroxylAmine_Count>
0

> <AlkylNitrite_Count>
0

> <ArNHMe_Count>
0

> <ArNMe2_Count>
0

> <ArN_CH2_2min_Count>
0

> <AromaticHydroxylAmine_Count>
0

> <AromaticSulfonamide_Count>
0

> <ArylAmineAmide_Count>
0

> <BayregionPAH_Count>
0

> <BrambillaExpAmes>
-1

> <BrambillaIndex>
0

> <BrambillaMarketedDrug>
0

> <Hansen>
1

> <HansenExpAmes>
1

> <HansenIndex>
35

> <Kazius>
1

> <KaziusExpAmes>
1

> <KaziusIndex>
3025

> <KregionPAH_Count>
0

> <Molecular_Weight>
139.1088

> <N_nitro_Count>
0

> <Nitrosoamine_Count>
0

> <Polyaromatic_Count>
0

> <SulfurNitrogenMustard_Count>
0

> <UnsubstitutedNbondedtoheteroatom_Count>
0

> <a_b_unsaturated_aldehyde_Count>
0

> <aldehyde_Count>
0

> <aliphaticHalide_Count>
0

> <aromaticNitroso_Count>
0

> <arylAmine_Count>
0

> <azide_Count>
0

> <aziridine_Count>
0

> <azoaromatic_Count>
0

> <diazo_Count>
0

> <epoxide_Count>
0

> <nitrile_Count>
0

> <nitroaromatic_Count>
1

> <triazene_Count>
0

$$$$
Molecule37
  MOLSOFT 08121118112D

 19 22  0  0  0  0  0  0  0  0999 V2000
   -5.4191    2.5396    0.0000 O   0  5  0
   -4.2466    2.7949    0.0000 N   0  3  0
   -3.8818    3.9381    0.0000 O   0  0  0
   -3.2372    1.6839    0.0000 C   0  0  0
   -3.6811    0.3133    0.0000 C   0  0  0
   -2.6890   -0.7702    0.0000 C   0  0  0
   -1.2531   -0.4569    0.0000 C   0  0  0
   -0.7832    0.8615    0.0000 C   0  0  0
   -1.7753    1.9841    0.0000 C   0  0  0
    0.6527    0.8615    0.0000 C   0  0  0
    1.6578    1.9841    0.0000 C   0  0  0
    3.0937    1.6447    0.0000 C   0  0  0
    3.5636    0.2480    0.0000 C   0  0  0
    2.5585   -0.8224    0.0000 C   0  0  0
    3.0153   -2.2321    0.0000 C   0  0  0
    2.0233   -3.3156    0.0000 C   0  0  0
    0.0392   -2.8718    0.0000 C   0  0  0
    0.0000   -1.3706    0.0000 C   0  0  0
    1.1095   -0.5221    0.0000 C   0  0  0
  1  2  1
  2  3  2
  2  4  1
  4  5  2
  5  6  1
  6  7  2
  7  8  1
  8  9  2
  4  9  1
  8 10  1
 10 11  2
 11 12  1
 12 13  2
 13 14  1
 14 15  2
 15 16  1
 16 17  2
 17 18  1
  7 18  1
 18 19  2
 10 19  1
 14 19  1
M  CHG  2   1  -1   2   1
M  END
> <Name>
Molecule37

> <AcidHalide_Count>
0

> <AliphaticHydroxylAmine_Count>
0

> <AlkylNitrite_Count>
0

> <ArNHMe_Count>
0

> <ArNMe2_Count>
0

> <ArN_CH2_2min_Count>
0

> <AromaticHydroxylAmine_Count>
0

> <AromaticSulfonamide_Count>
0

> <ArylAmineAmide_Count>
0

> <BayregionPAH_Count>
0

> <BrambillaExpAmes>
-1

> <BrambillaIndex>
0

> <BrambillaMarketedDrug>
0

> <Hansen>
1

> <HansenExpAmes>
1

> <HansenIndex>
36

> <Kazius>
1

> <KaziusExpAmes>
1

> <KaziusIndex>
2048

> <KregionPAH_Count>
0

> <Molecular_Weight>
247.24816

> <N_nitro_Count>
0

> <Nitrosoamine_Count>
0

> <Polyaromatic_Count>
0

> <SulfurNitrogenMustard_Count>
0

> <UnsubstitutedNbondedtoheteroatom_Count>
0

> <a_b_unsaturated_aldehyde_Count>
0

> <aldehyde_Count>
0

> <aliphaticHalide_Count>
0

> <aromaticNitroso_Count>
0

> <arylAmine_Count>
0

> <azide_Count>
0

> <aziridine_Count>
0

> <azoaromatic_Count>
0

> <diazo_Count>
0

> <epoxide_Count>
0

> <nitrile_Count>
0

> <nitroaromatic_Count>
1

> <triazene_Count>
0

$$$$
Molecule38
  MOLSOFT 08121118112D

  7  7  0  0  0  0  0  0  0  0999 V2000
    1.1385   -3.3418    0.0000 O   0  0  0
    1.6281   -2.2462    0.0000 C   0  0  0
    0.7500   -1.0323    0.0000 C   0  0  0
    1.2135    0.3943    0.0000 O   0  0  0
    0.0000    1.2760    0.0000 C   0  0  0
   -1.2135    0.3943    0.0000 C   0  0  0
   -0.7500   -1.0323    0.0000 C   0  0  0
  1  2  1
  2  3  1
  3  4  1
  4  5  1
  5  6  2
  6  7  1
  3  7  2
M  END
> <Name>
Molecule38

> <AcidHalide_Count>
0

> <AliphaticHydroxylAmine_Count>
0

> <AlkylNitrite_Count>
0

> <ArNHMe_Count>
0

> <ArNMe2_Count>
0

> <ArN_CH2_2min_Count>
0

> <AromaticHydroxylAmine_Count>
0

> <AromaticSulfonamide_Count>
0

> <ArylAmineAmide_Count>
0

> <BayregionPAH_Count>
0

> <BrambillaExpAmes>
-1

> <BrambillaIndex>
0

> <BrambillaMarketedDrug>
0

> <Hansen>
1

> <HansenExpAmes>
0

> <HansenIndex>
37

> <Kazius>
1

> <KaziusExpAmes>
0

> <KaziusIndex>
2819

> <KregionPAH_Count>
0

> <Molecular_Weight>
98.09994

> <N_nitro_Count>
0

> <Nitrosoamine_Count>
0

> <Polyaromatic_Count>
0

> <SulfurNitrogenMustard_Count>
0

> <UnsubstitutedNbondedtoheteroatom_Count>
0

> <a_b_unsaturated_aldehyde_Count>
0

> <aldehyde_Count>
0

> <aliphaticHalide_Count>
0

> <aromaticNitroso_Count>
0

> <arylAmine_Count>
0

> <azide_Count>
0

> <aziridine_Count>
0

> <azoaromatic_Count>
0

> <diazo_Count>
0

> <epoxide_Count>
0

> <nitrile_Count>
0

> <nitroaromatic_Count>
0

> <triazene_Count>
0

$$$$
Molecule39
  MOLSOFT 08121118112D

 17 19  0  0  0  0  0  0  0  0999 V2000
    2.5951   -3.0039    0.0000 C   0  0  0
    2.5973   -1.5031    0.0000 C   0  0  0
    1.2990   -0.7500    0.0000 C   0  0  0
    1.2990    0.7500    0.0000 C   0  0  0
    0.0000    1.5000    0.0000 C   0  0  0
   -1.2990    0.7500    0.0000 C   0  0  0
   -1.2990   -0.7500    0.0000 C   0  0  0
    0.0000   -1.5000    0.0000 C   0  0  0
   -2.5987    1.5004    0.0000 C   0  0  0
   -2.6012    3.0004    0.0000 C   0  0  0
   -3.9015    3.7484    0.0000 C   0  0  0
   -5.1993    2.9963    0.0000 C   0  0  0
   -5.1969    1.4963    0.0000 C   0  0  0
   -3.8967    0.7484    0.0000 C   0  0  0
    3.8933   -3.7570    0.0000 C   0  0  3
    4.5642   -5.0103    0.0000 C   0  0  0
    5.3142   -3.7112    0.0000 O   0  0  0
  1  2  1
  2  3  1
  3  4  2
  4  5  1
  5  6  2
  6  7  1
  7  8  2
  3  8  1
  6  9  1
  9 10  2
 10 11  1
 11 12  2
 12 13  1
 13 14  2
  9 14  1
 15  1  1
 15 16  1
 16 17  1
 15 17  1
M  END
> <Name>
Molecule39

> <AcidHalide_Count>
0

> <AliphaticHydroxylAmine_Count>
0

> <AlkylNitrite_Count>
0

> <ArNHMe_Count>
0

> <ArNMe2_Count>
0

> <ArN_CH2_2min_Count>
0

> <AromaticHydroxylAmine_Count>
0

> <AromaticSulfonamide_Count>
0

> <ArylAmineAmide_Count>
0

> <BayregionPAH_Count>
0

> <BrambillaExpAmes>
-1

> <BrambillaIndex>
0

> <BrambillaMarketedDrug>
0

> <Hansen>
1

> <HansenExpAmes>
1

> <HansenIndex>
38

> <Kazius>
1

> <KaziusExpAmes>
1

> <KaziusIndex>
1448

> <KregionPAH_Count>
0

> <Molecular_Weight>
224.29764

> <N_nitro_Count>
0

> <Nitrosoamine_Count>
0

> <Polyaromatic_Count>
0

> <SulfurNitrogenMustard_Count>
0

> <UnsubstitutedNbondedtoheteroatom_Count>
0

> <a_b_unsaturated_aldehyde_Count>
0

> <aldehyde_Count>
0

> <aliphaticHalide_Count>
0

> <aromaticNitroso_Count>
0

> <arylAmine_Count>
0

> <azide_Count>
0

> <aziridine_Count>
0

> <azoaromatic_Count>
0

> <diazo_Count>
0

> <epoxide_Count>
1

> <nitrile_Count>
0

> <nitroaromatic_Count>
0

> <triazene_Count>
0

$$$$
Molecule40
  MOLSOFT 08121118112D

 19 22  0  0  0  0  0  0  0  0999 V2000
    2.0523   -3.3655    0.0000 O   0  0  0
    1.6100   -2.2500    0.0000 C   0  0  0
    0.0800   -2.0200    0.0000 C   0  0  0
   -0.4500   -0.5900    0.0000 C   0  0  0
   -1.9900   -0.3700    0.0000 C   0  0  0
   -2.9600   -1.5900    0.0000 C   0  0  0
   -4.4900   -1.3800    0.0000 C   0  0  0
   -5.0700    0.0300    0.0000 C   0  0  0
   -4.1100    1.2500    0.0000 C   0  0  0
   -2.5700    1.0300    0.0000 C   0  0  0
   -1.6100    2.2500    0.0000 C   0  0  0
    0.0000    2.0200    0.0000 C   0  0  0
    0.4500    0.5900    0.0000 C   0  0  0
    1.9900    0.3700    0.0000 C   0  0  0
    2.9600    1.5900    0.0000 C   0  0  0
    4.4900    1.3800    0.0000 C   0  0  0
    5.0700    0.0000    0.0000 C   0  0  0
    4.1100   -1.2500    0.0000 C   0  0  0
    2.5700   -1.0300    0.0000 C   0  0  0
  1  2  1
  2  3  2
  3  4  1
  4  5  2
  5  6  1
  6  7  2
  7  8  1
  8  9  2
  9 10  1
  5 10  1
 10 11  2
 11 12  1
 12 13  2
  4 13  1
 13 14  1
 14 15  2
 15 16  1
 16 17  2
 17 18  1
 18 19  2
  2 19  1
 14 19  1
M  END
> <Name>
Molecule40

> <AcidHalide_Count>
0

> <AliphaticHydroxylAmine_Count>
0

> <AlkylNitrite_Count>
0

> <ArNHMe_Count>
0

> <ArNMe2_Count>
0

> <ArN_CH2_2min_Count>
0

> <AromaticHydroxylAmine_Count>
0

> <AromaticSulfonamide_Count>
0

> <ArylAmineAmide_Count>
0

> <BayregionPAH_Count>
1

> <BrambillaExpAmes>
-1

> <BrambillaIndex>
0

> <BrambillaMarketedDrug>
0

> <Hansen>
1

> <HansenExpAmes>
1

> <HansenIndex>
39

> <Kazius>
1

> <KaziusExpAmes>
1

> <KaziusIndex>
955

> <KregionPAH_Count>
0

> <Molecular_Weight>
244.28728

> <N_nitro_Count>
0

> <Nitrosoamine_Count>
0

> <Polyaromatic_Count>
2

> <SulfurNitrogenMustard_Count>
0

> <UnsubstitutedNbondedtoheteroatom_Count>
0

> <a_b_unsaturated_aldehyde_Count>
0

> <aldehyde_Count>
0

> <aliphaticHalide_Count>
0

> <aromaticNitroso_Count>
0

> <arylAmine_Count>
0

> <azide_Count>
0

> <aziridine_Count>
0

> <azoaromatic_Count>
0

> <diazo_Count>
0

> <epoxide_Count>
0

> <nitrile_Count>
0

> <nitroaromatic_Count>
0

> <triazene_Count>
0

$$$$
Molecule41
  MOLSOFT 08121118112D

 19 21  0  0  0  0  0  0  0  0999 V2000
   -3.6486    1.3517    0.0000 O   0  0  0
   -2.6111    0.7486    0.0000 C   0  0  0
   -2.6111   -0.7486    0.0000 C   0  0  0
   -1.2964   -1.4973    0.0000 C   0  0  0
    0.0000   -0.7486    0.0000 C   0  0  0
    1.2964   -1.4973    0.0000 C   0  0  0
    2.5929   -0.7486    0.0000 C   0  0  0
    2.5929    0.7486    0.0000 C   0  0  0
    1.2964    1.4973    0.0000 C   0  0  0
    0.0000    0.7486    0.0000 C   0  0  0
   -1.2964    1.4973    0.0000 C   0  0  0
   -1.2907    2.9981    0.0000 N   0  0  0
   -2.5870    3.7544    0.0000 N   0  0  0
   -2.5812    5.2552    0.0000 C   0  0  0
   -3.8758    6.0130    0.0000 C   0  0  0
   -3.8669    7.5130    0.0000 C   0  0  0
   -2.5634    8.2553    0.0000 C   0  0  0
   -1.2688    7.4976    0.0000 C   0  0  0
   -1.2777    5.9976    0.0000 C   0  0  0
  1  2  1
  2  3  2
  3  4  1
  4  5  2
  5  6  1
  6  7  2
  7  8  1
  8  9  2
  9 10  1
  5 10  1
 10 11  2
  2 11  1
 11 12  1
 12 13  2
 13 14  1
 14 15  2
 15 16  1
 16 17  2
 17 18  1
 18 19  2
 14 19  1
M  END
> <Name>
Molecule41

> <AcidHalide_Count>
0

> <AliphaticHydroxylAmine_Count>
0

> <AlkylNitrite_Count>
0

> <ArNHMe_Count>
0

> <ArNMe2_Count>
0

> <ArN_CH2_2min_Count>
0

> <AromaticHydroxylAmine_Count>
0

> <AromaticSulfonamide_Count>
0

> <ArylAmineAmide_Count>
0

> <BayregionPAH_Count>
0

> <BrambillaExpAmes>
-1

> <BrambillaIndex>
0

> <BrambillaMarketedDrug>
0

> <Hansen>
1

> <HansenExpAmes>
1

> <HansenIndex>
40

> <Kazius>
1

> <KaziusExpAmes>
1

> <KaziusIndex>
2753

> <KregionPAH_Count>
0

> <Molecular_Weight>
248.27928

> <N_nitro_Count>
0

> <Nitrosoamine_Count>
0

> <Polyaromatic_Count>
0

> <SulfurNitrogenMustard_Count>
0

> <UnsubstitutedNbondedtoheteroatom_Count>
0

> <a_b_unsaturated_aldehyde_Count>
0

> <aldehyde_Count>
0

> <aliphaticHalide_Count>
0

> <aromaticNitroso_Count>
0

> <arylAmine_Count>
0

> <azide_Count>
0

> <aziridine_Count>
0

> <azoaromatic_Count>
1

> <diazo_Count>
0

> <epoxide_Count>
0

> <nitrile_Count>
0

> <nitroaromatic_Count>
0

> <triazene_Count>
0

$$$$
Molecule42
  MOLSOFT 08121118112D

 15 16  0  0  0  0  0  0  0  0999 V2000
    2.3383   -1.3500    0.0000 N   0  0  0
    1.2990   -0.7500    0.0000 C   0  0  0
    1.2990    0.7500    0.0000 C   0  0  0
    0.0000    1.5000    0.0000 C   0  0  0
   -1.2990    0.7500    0.0000 C   0  0  0
   -2.6003    1.4977    0.0000 C   0  0  0
   -3.8990    0.7455    0.0000 C   0  0  0
   -5.2007    1.4909    0.0000 C   0  0  0
   -6.4972    0.7364    0.0000 C   0  0  0
   -6.4920   -0.7636    0.0000 C   0  0  0
   -7.5291   -1.3672    0.0000 N   0  0  0
   -5.1903   -1.5091    0.0000 C   0  0  0
   -3.8939   -0.7546    0.0000 C   0  0  0
   -1.2990   -0.7500    0.0000 C   0  0  0
    0.0000   -1.5000    0.0000 C   0  0  0
  1  2  1
  2  3  1
  3  4  1
  4  5  1
  5  6  1
  6  7  1
  7  8  1
  8  9  1
  9 10  1
 10 11  1
 10 12  1
 12 13  1
  7 13  1
  5 14  1
 14 15  1
  2 15  1
M  END
> <Name>
Molecule42

> <AcidHalide_Count>
0

> <AliphaticHydroxylAmine_Count>
0

> <AlkylNitrite_Count>
0

> <ArNHMe_Count>
0

> <ArNMe2_Count>
0

> <ArN_CH2_2min_Count>
0

> <AromaticHydroxylAmine_Count>
0

> <AromaticSulfonamide_Count>
0

> <ArylAmineAmide_Count>
0

> <BayregionPAH_Count>
0

> <BrambillaExpAmes>
-1

> <BrambillaIndex>
0

> <BrambillaMarketedDrug>
0

> <Hansen>
1

> <HansenExpAmes>
0

> <HansenIndex>
41

> <Kazius>
1

> <KaziusExpAmes>
0

> <KaziusIndex>
225

> <KregionPAH_Count>
0

> <Molecular_Weight>
210.35894

> <N_nitro_Count>
0

> <Nitrosoamine_Count>
0

> <Polyaromatic_Count>
0

> <SulfurNitrogenMustard_Count>
0

> <UnsubstitutedNbondedtoheteroatom_Count>
0

> <a_b_unsaturated_aldehyde_Count>
0

> <aldehyde_Count>
0

> <aliphaticHalide_Count>
0

> <aromaticNitroso_Count>
0

> <arylAmine_Count>
0

> <azide_Count>
0

> <aziridine_Count>
0

> <azoaromatic_Count>
0

> <diazo_Count>
0

> <epoxide_Count>
0

> <nitrile_Count>
0

> <nitroaromatic_Count>
0

> <triazene_Count>
0

$$$$
Molecule43
  MOLSOFT 08121118112D

 20 22  0  0  0  0  0  0  0  0999 V2000
   -1.0881    3.5799    0.0000 C   0  0  0
   -1.8161    2.6259    0.0000 O   0  0  0
   -3.3047    2.8168    0.0000 C   0  0  0
   -3.7673    3.9241    0.0000 O   0  0  0
   -4.2000    1.6300    0.0000 C   0  0  3
   -5.7700    2.5400    0.0000 C   0  0  0
   -5.4000    0.8500    0.0000 C   0  0  3
   -6.8495    0.5011    0.0000 C   0  0  0
   -7.6805    1.3669    0.0000 O   0  0  0
   -5.4000   -0.7000    0.0000 C   0  0  0
   -4.2000   -1.4800    0.0000 C   0  0  0
   -2.9900   -0.7000    0.0000 C   0  0  3
   -0.5700   -0.7000    0.0000 C   0  0  0
   -0.5700    0.8500    0.0000 C   0  0  0
   -0.5735    2.0500    0.0000 C   0  0  0
    0.4392    0.2008    0.0000 C   0  0  0
   -1.7900    1.6300    0.0000 C   0  0  0
   -2.9900    0.8500    0.0000 C   0  0  3
   -6.7015   -1.4490    0.0000 C   0  0  0
   -6.7034   -2.6490    0.0000 O   0  0  0
  1  2  1
  2  3  1
  3  4  2
  5  3  1
  5  6  1
  7  6  1
  5  7  1
  7  8  1
  8  9  2
  7 10  1
 10 11  2
 12 11  1
 12 13  1
 13 14  1
 14 15  1
 14 16  1
 14 17  1
 18 17  1
  5 18  1
 12 18  1
 10 19  1
 19 20  2
M  END
> <Name>
Molecule43

> <AcidHalide_Count>
0

> <AliphaticHydroxylAmine_Count>
0

> <AlkylNitrite_Count>
0

> <ArNHMe_Count>
0

> <ArNMe2_Count>
0

> <ArN_CH2_2min_Count>
0

> <AromaticHydroxylAmine_Count>
0

> <AromaticSulfonamide_Count>
0

> <ArylAmineAmide_Count>
0

> <BayregionPAH_Count>
0

> <BrambillaExpAmes>
-1

> <BrambillaIndex>
0

> <BrambillaMarketedDrug>
0

> <Hansen>
1

> <HansenExpAmes>
1

> <HansenIndex>
42

> <Kazius>
1

> <KaziusExpAmes>
1

> <KaziusIndex>
1908

> <KregionPAH_Count>
0

> <Molecular_Weight>
276.3276

> <N_nitro_Count>
0

> <Nitrosoamine_Count>
0

> <Polyaromatic_Count>
0

> <SulfurNitrogenMustard_Count>
0

> <UnsubstitutedNbondedtoheteroatom_Count>
0

> <a_b_unsaturated_aldehyde_Count>
1

> <aldehyde_Count>
2

> <aliphaticHalide_Count>
0

> <aromaticNitroso_Count>
0

> <arylAmine_Count>
0

> <azide_Count>
0

> <aziridine_Count>
0

> <azoaromatic_Count>
0

> <diazo_Count>
0

> <epoxide_Count>
0

> <nitrile_Count>
1

> <nitroaromatic_Count>
0

> <triazene_Count>
0

$$$$
Molecule44
  MOLSOFT 08121118112D

  8  7  0  0  0  0  0  0  0  0999 V2000
    0.2606    0.1503    0.0000 C   0  0  0
    1.3000    0.7500    0.0000 C   0  0  0
    2.6000    0.0000    0.0000 O   0  0  0
    3.9000    0.7500    0.0000 C   0  0  0
    3.9000    1.9500    0.0000 O   0  0  0
    5.2000    0.0000    0.0000 C   0  0  3
    5.2000   -1.2000    0.0000 C   0  0  0
    6.2394    0.5997    0.0000 Br  0  0  0
  1  2  1
  2  3  1
  3  4  1
  4  5  2
  6  4  1
  6  7  1
  6  8  1
M  END
> <Name>
Molecule44

> <AcidHalide_Count>
0

> <AliphaticHydroxylAmine_Count>
0

> <AlkylNitrite_Count>
0

> <ArNHMe_Count>
0

> <ArNMe2_Count>
0

> <ArN_CH2_2min_Count>
0

> <AromaticHydroxylAmine_Count>
0

> <AromaticSulfonamide_Count>
0

> <ArylAmineAmide_Count>
0

> <BayregionPAH_Count>
0

> <BrambillaExpAmes>
-1

> <BrambillaIndex>
0

> <BrambillaMarketedDrug>
0

> <Hansen>
1

> <HansenExpAmes>
1

> <HansenIndex>
43

> <Kazius>
1

> <KaziusExpAmes>
1

> <KaziusIndex>
1764

> <KregionPAH_Count>
0

> <Molecular_Weight>
181.02776

> <N_nitro_Count>
0

> <Nitrosoamine_Count>
0

> <Polyaromatic_Count>
0

> <SulfurNitrogenMustard_Count>
0

> <UnsubstitutedNbondedtoheteroatom_Count>
0

> <a_b_unsaturated_aldehyde_Count>
0

> <aldehyde_Count>
0

> <aliphaticHalide_Count>
2

> <aromaticNitroso_Count>
0

> <arylAmine_Count>
0

> <azide_Count>
0

> <aziridine_Count>
0

> <azoaromatic_Count>
0

> <diazo_Count>
0

> <epoxide_Count>
0

> <nitrile_Count>
0

> <nitroaromatic_Count>
0

> <triazene_Count>
0

$$$$
Molecule45
  MOLSOFT 08121118112D

 28 33  0  0  0  0  0  0  0  0999 V2000
    6.4554    3.6448    0.0000 C   0  0  0
    5.4232    3.0329    0.0000 O   0  0  0
    4.1144    3.7675    0.0000 C   0  0  0
    2.8912    4.5710    0.0000 C   0  0  0
    3.3376    6.0030    0.0000 C   0  0  0
    4.8375    6.0209    0.0000 C   0  0  0
    5.3181    4.6000    0.0000 C   0  0  0
    2.8232    3.0016    0.0000 O   0  0  0
    2.8400    1.5000    0.0000 C   0  0  3
    4.0700    0.8100    0.0000 C   0  0  0
    4.0900   -0.6000    0.0000 C   0  0  0
    1.6500   -0.6200    0.0000 C   0  0  3
    0.4400   -1.3400    0.0000 C   0  0  3
    0.4600   -2.7400    0.0000 C   0  0  0
   -0.7400   -3.4500    0.0000 C   0  0  0
   -1.9700   -2.7600    0.0000 C   0  0  3
   -3.1800   -3.4800    0.0000 C   0  0  0
   -4.4100   -2.7900    0.0000 C   0  0  3
   -6.8300   -1.8100    0.0000 S   0  0  0
   -4.4300   -1.3900    0.0000 C   0  0  3
   -3.2100   -0.6700    0.0000 C   0  0  0
   -1.9900   -1.3600    0.0000 C   0  0  3
   -2.0032   -0.1601    0.0000 C   0  0  0
   -0.7800   -0.6400    0.0000 C   0  0  3
   -0.8000    0.7500    0.0000 C   0  0  0
    0.4100    1.4700    0.0000 C   0  0  0
    1.6300    0.7800    0.0000 C   0  0  3
    1.6168    1.9799    0.0000 C   0  0  0
  1  2  1
  2  3  1
  3  4  1
  4  5  1
  5  6  1
  6  7  1
  3  7  1
  3  8  1
  9  8  1
  9 10  1
 10 11  1
 12 11  1
 12 13  1
 13 14  1
 14 15  1
 16 15  1
 16 17  1
 18 17  1
 18 19  1
 20 19  1
 18 20  1
 20 21  1
 22 21  1
 16 22  1
 22 23  1
 22 24  1
 13 24  1
 24 25  1
 25 26  1
 27 26  1
  9 27  1
 12 27  1
 27 28  1
M  END
> <Name>
Molecule45

> <AcidHalide_Count>
0

> <AliphaticHydroxylAmine_Count>
0

> <AlkylNitrite_Count>
0

> <ArNHMe_Count>
0

> <ArNMe2_Count>
0

> <ArN_CH2_2min_Count>
0

> <AromaticHydroxylAmine_Count>
0

> <AromaticSulfonamide_Count>
0

> <ArylAmineAmide_Count>
0

> <BayregionPAH_Count>
0

> <BrambillaExpAmes>
-1

> <BrambillaIndex>
0

> <BrambillaMarketedDrug>
0

> <Hansen>
1

> <HansenExpAmes>
0

> <HansenIndex>
44

> <Kazius>
1

> <KaziusExpAmes>
0

> <KaziusIndex>
634

> <KregionPAH_Count>
0

> <Molecular_Weight>
404.64889

> <N_nitro_Count>
0

> <Nitrosoamine_Count>
0

> <Polyaromatic_Count>
0

> <SulfurNitrogenMustard_Count>
0

> <UnsubstitutedNbondedtoheteroatom_Count>
0

> <a_b_unsaturated_aldehyde_Count>
0

> <aldehyde_Count>
0

> <aliphaticHalide_Count>
0

> <aromaticNitroso_Count>
0

> <arylAmine_Count>
0

> <azide_Count>
0

> <aziridine_Count>
0

> <azoaromatic_Count>
0

> <diazo_Count>
0

> <epoxide_Count>
0

> <nitrile_Count>
2

> <nitroaromatic_Count>
0

> <triazene_Count>
0

$$$$
Molecule49
  MOLSOFT 08121118112D

 11 11  0  0  0  0  0  0  0  0999 V2000
    2.3383   -1.3500    0.0000 N   0  0  0
    1.2990   -0.7500    0.0000 C   0  0  0
    1.2990    0.7500    0.0000 C   0  0  0
    0.0000    1.5000    0.0000 C   0  0  0
   -1.2990    0.7500    0.0000 C   0  0  0
   -1.2990   -0.7500    0.0000 C   0  0  0
   -2.3383   -1.3500    0.0000 N   0  0  0
    0.0000   -1.5000    0.0000 C   0  0  0
   -2.5973    1.5031    0.0000 N   0  3  0
   -2.5956    2.7031    0.0000 O   0  0  0
   -3.6375    0.9049    0.0000 O   0  5  0
  1  2  1
  2  3  2
  3  4  1
  4  5  2
  5  6  1
  6  7  1
  6  8  2
  2  8  1
  5  9  1
  9 10  2
  9 11  1
M  CHG  2   9   1  11  -1
M  END
> <Name>
Molecule49

> <AcidHalide_Count>
0

> <AliphaticHydroxylAmine_Count>
0

> <AlkylNitrite_Count>
0

> <ArNHMe_Count>
0

> <ArNMe2_Count>
0

> <ArN_CH2_2min_Count>
0

> <AromaticHydroxylAmine_Count>
0

> <AromaticSulfonamide_Count>
0

> <ArylAmineAmide_Count>
0

> <BayregionPAH_Count>
0

> <BrambillaExpAmes>
-1

> <BrambillaIndex>
0

> <BrambillaMarketedDrug>
0

> <Hansen>
1

> <HansenExpAmes>
1

> <HansenIndex>
48

> <Kazius>
1

> <KaziusExpAmes>
1

> <KaziusIndex>
3924

> <KregionPAH_Count>
0

> <Molecular_Weight>
153.13868

> <N_nitro_Count>
0

> <Nitrosoamine_Count>
0

> <Polyaromatic_Count>
0

> <SulfurNitrogenMustard_Count>
0

> <UnsubstitutedNbondedtoheteroatom_Count>
0

> <a_b_unsaturated_aldehyde_Count>
0

> <aldehyde_Count>
0

> <aliphaticHalide_Count>
0

> <aromaticNitroso_Count>
0

> <arylAmine_Count>
2

> <azide_Count>
0

> <aziridine_Count>
0

> <azoaromatic_Count>
0

> <diazo_Count>
0

> <epoxide_Count>
0

> <nitrile_Count>
0

> <nitroaromatic_Count>
1

> <triazene_Count>
0

$$$$
Molecule52
  MOLSOFT 08121118112D

 26 28  0  0  0  0  0  0  0  0999 V2000
   -0.5048   -6.9831    0.0000 C   0  0  0
    0.5467   -6.4048    0.0000 C   0  0  0
    1.8310   -7.1813    0.0000 C   0  0  0
    3.1369   -6.4628    0.0000 C   0  0  3
    3.8912   -5.2578    0.0000 C   0  0  3
    3.8933   -3.7570    0.0000 C   0  0  0
    4.9336   -3.1588    0.0000 O   0  0  0
    2.5951   -3.0039    0.0000 O   0  0  0
    2.5973   -1.5031    0.0000 C   0  0  0
    1.2990   -0.7500    0.0000 C   0  0  0
    1.2990    0.7500    0.0000 C   0  0  0
    0.0000    1.5000    0.0000 C   0  0  0
   -1.2990    0.7500    0.0000 C   0  0  0
   -1.2990   -0.7500    0.0000 C   0  0  0
   -2.5972   -1.5031    0.0000 O   0  0  0
   -2.5951   -3.0039    0.0000 C   0  0  0
   -3.8915   -3.7585    0.0000 C   0  0  0
   -3.8863   -5.2585    0.0000 C   0  0  0
   -2.5847   -6.0040    0.0000 C   0  0  0
   -1.2883   -5.2495    0.0000 C   0  0  0
   -1.2935   -3.7495    0.0000 C   0  0  0
    0.0000   -1.5000    0.0000 C   0  0  0
    4.6369   -6.4681    0.0000 C   0  0  0
    5.6761   -5.8681    0.0000 C   0  0  0
    4.6673   -7.6677    0.0000 C   0  0  0
    0.5713   -5.2051    0.0000 C   0  0  0
  1  2  1
  2  3  2
  4  3  1
  4  5  1
  5  6  1
  6  7  2
  6  8  1
  8  9  1
  9 10  1
 10 11  2
 11 12  1
 12 13  2
 13 14  1
 14 15  1
 15 16  1
 16 17  2
 17 18  1
 18 19  2
 19 20  1
 20 21  2
 16 21  1
 14 22  2
 10 22  1
  5 23  1
  4 23  1
 23 24  1
 23 25  1
  2 26  1
M  END
> <Name>
Molecule52

> <AcidHalide_Count>
0

> <AliphaticHydroxylAmine_Count>
0

> <AlkylNitrite_Count>
0

> <ArNHMe_Count>
0

> <ArNMe2_Count>
0

> <ArN_CH2_2min_Count>
0

> <AromaticHydroxylAmine_Count>
0

> <AromaticSulfonamide_Count>
0

> <ArylAmineAmide_Count>
0

> <BayregionPAH_Count>
0

> <BrambillaExpAmes>
-1

> <BrambillaIndex>
0

> <BrambillaMarketedDrug>
0

> <Hansen>
1

> <HansenExpAmes>
1

> <HansenIndex>
51

> <Kazius>
1

> <KaziusExpAmes>
1

> <KaziusIndex>
1245

> <KregionPAH_Count>
0

> <Molecular_Weight>
350.45074

> <N_nitro_Count>
0

> <Nitrosoamine_Count>
0

> <Polyaromatic_Count>
0

> <SulfurNitrogenMustard_Count>
0

> <UnsubstitutedNbondedtoheteroatom_Count>
0

> <a_b_unsaturated_aldehyde_Count>
0

> <aldehyde_Count>
0

> <aliphaticHalide_Count>
0

> <aromaticNitroso_Count>
0

> <arylAmine_Count>
0

> <azide_Count>
0

> <aziridine_Count>
0

> <azoaromatic_Count>
0

> <diazo_Count>
0

> <epoxide_Count>
0

> <nitrile_Count>
0

> <nitroaromatic_Count>
0

> <triazene_Count>
0

$$$$
Molecule53
  MOLSOFT 08121118112D

  7  7  0  0  0  0  0  0  0  0999 V2000
    2.3383   -1.3500    0.0000 Br  0  0  0
    1.2990   -0.7500    0.0000 C   0  0  0
    1.2990    0.7500    0.0000 C   0  0  0
    0.0000    1.5000    0.0000 C   0  0  0
   -1.2990    0.7500    0.0000 C   0  0  0
   -1.2990   -0.7500    0.0000 C   0  0  0
    0.0000   -1.5000    0.0000 C   0  0  0
  1  2  1
  2  3  2
  3  4  1
  4  5  2
  5  6  1
  6  7  2
  2  7  1
M  END
> <Name>
Molecule53

> <AcidHalide_Count>
0

> <AliphaticHydroxylAmine_Count>
0

> <AlkylNitrite_Count>
0

> <ArNHMe_Count>
0

> <ArNMe2_Count>
0

> <ArN_CH2_2min_Count>
0

> <AromaticHydroxylAmine_Count>
0

> <AromaticSulfonamide_Count>
0

> <ArylAmineAmide_Count>
0

> <BayregionPAH_Count>
0

> <BrambillaExpAmes>
-1

> <BrambillaIndex>
0

> <BrambillaMarketedDrug>
0

> <Hansen>
1

> <HansenExpAmes>
0

> <HansenIndex>
52

> <Kazius>
1

> <KaziusExpAmes>
0

> <KaziusIndex>
3190

> <KregionPAH_Count>
0

> <Molecular_Weight>
157.00789

> <N_nitro_Count>
0

> <Nitrosoamine_Count>
0

> <Polyaromatic_Count>
0

> <SulfurNitrogenMustard_Count>
0

> <UnsubstitutedNbondedtoheteroatom_Count>
0

> <a_b_unsaturated_aldehyde_Count>
0

> <aldehyde_Count>
0

> <aliphaticHalide_Count>
0

> <aromaticNitroso_Count>
0

> <arylAmine_Count>
0

> <azide_Count>
0

> <aziridine_Count>
0

> <azoaromatic_Count>
0

> <diazo_Count>
0

> <epoxide_Count>
0

> <nitrile_Count>
0

> <nitroaromatic_Count>
0

> <triazene_Count>
0

$$$$
Molecule54
  MOLSOFT 08121118112D

 13 13  0  0  0  0  0  0  0  0999 V2000
    2.3383   -1.3500    0.0000 C   0  0  0
    1.2990   -0.7500    0.0000 C   0  0  0
    1.2990    0.7500    0.0000 C   0  0  0
    0.0000    1.5000    0.0000 C   0  0  0
    0.0000    2.7000    0.0000 N   0  0  0
   -1.2990    0.7500    0.0000 C   0  0  0
   -1.2990   -0.7500    0.0000 C   0  0  0
    0.0000   -1.5000    0.0000 C   0  0  0
    0.0000   -2.7000    0.0000 Cl  0  0  0
   -2.5988    1.5004    0.0000 S   0  0  0
   -2.5996    2.7004    0.0000 O   0  0  0
   -3.6378    0.9001    0.0000 O   0  0  0
   -3.6383    2.0999    0.0000 O   0  0  0
  1  2  1
  2  3  2
  3  4  1
  4  5  1
  4  6  2
  6  7  1
  7  8  2
  2  8  1
  8  9  1
  6 10  1
 10 11  2
 10 12  2
 10 13  1
M  END
> <Name>
Molecule54

> <AcidHalide_Count>
0

> <AliphaticHydroxylAmine_Count>
0

> <AlkylNitrite_Count>
0

> <ArNHMe_Count>
0

> <ArNMe2_Count>
0

> <ArN_CH2_2min_Count>
0

> <AromaticHydroxylAmine_Count>
0

> <AromaticSulfonamide_Count>
0

> <ArylAmineAmide_Count>
0

> <BayregionPAH_Count>
0

> <BrambillaExpAmes>
-1

> <BrambillaIndex>
0

> <BrambillaMarketedDrug>
0

> <Hansen>
1

> <HansenExpAmes>
0

> <HansenIndex>
53

> <Kazius>
1

> <KaziusExpAmes>
0

> <KaziusIndex>
2639

> <KregionPAH_Count>
0

> <Molecular_Weight>
221.66132

> <N_nitro_Count>
0

> <Nitrosoamine_Count>
0

> <Polyaromatic_Count>
0

> <SulfurNitrogenMustard_Count>
0

> <UnsubstitutedNbondedtoheteroatom_Count>
0

> <a_b_unsaturated_aldehyde_Count>
0

> <aldehyde_Count>
0

> <aliphaticHalide_Count>
0

> <aromaticNitroso_Count>
0

> <arylAmine_Count>
1

> <azide_Count>
0

> <aziridine_Count>
0

> <azoaromatic_Count>
0

> <diazo_Count>
0

> <epoxide_Count>
0

> <nitrile_Count>
0

> <nitroaromatic_Count>
0

> <triazene_Count>
0

$$$$
Molecule55
  MOLSOFT 08121118112D

 24 27  0  0  0  0  0  0  0  0999 V2000
   -3.6486    1.3517    0.0000 O   0  0  0
   -2.6111    0.7486    0.0000 C   0  0  0
   -2.6111   -0.7486    0.0000 C   0  0  0
   -1.2964   -1.4973    0.0000 C   0  0  0
    0.0000   -0.7486    0.0000 C   0  0  0
    1.2964   -1.4973    0.0000 C   0  0  0
    2.5929   -0.7486    0.0000 C   0  0  0
    3.8942   -1.4964    0.0000 S   0  0  0
    5.1929   -0.7441    0.0000 S   0  0  0
    6.4942   -1.4919    0.0000 C   0  0  0
    7.7912   -0.7434    0.0000 C   0  0  0
    9.0961   -1.5090    0.0000 C   0  0  0
    9.0944   -3.0060    0.0000 C   0  0  0
   10.3901   -3.7558    0.0000 C   0  0  0
   10.3884   -5.2529    0.0000 C   0  0  0
   11.4270   -5.8540    0.0000 O   0  0  0
    9.0909   -6.0002    0.0000 C   0  0  0
    7.7952   -5.2504    0.0000 C   0  0  0
    7.7969   -3.7533    0.0000 C   0  0  0
    6.5011   -3.0035    0.0000 C   0  0  0
    2.5929    0.7486    0.0000 C   0  0  0
    1.2964    1.4973    0.0000 C   0  0  0
    0.0000    0.7486    0.0000 C   0  0  0
   -1.2964    1.4973    0.0000 C   0  0  0
  1  2  1
  2  3  2
  3  4  1
  4  5  2
  5  6  1
  6  7  2
  7  8  1
  8  9  1
  9 10  1
 10 11  2
 11 12  1
 12 13  2
 13 14  1
 14 15  2
 15 16  1
 15 17  1
 17 18  2
 18 19  1
 13 19  1
 19 20  2
 10 20  1
  7 21  1
 21 22  2
 22 23  1
  5 23  1
 23 24  2
  2 24  1
M  END
> <Name>
Molecule55

> <AcidHalide_Count>
0

> <AliphaticHydroxylAmine_Count>
0

> <AlkylNitrite_Count>
0

> <ArNHMe_Count>
0

> <ArNMe2_Count>
0

> <ArN_CH2_2min_Count>
0

> <AromaticHydroxylAmine_Count>
0

> <AromaticSulfonamide_Count>
0

> <ArylAmineAmide_Count>
0

> <BayregionPAH_Count>
0

> <BrambillaExpAmes>
-1

> <BrambillaIndex>
0

> <BrambillaMarketedDrug>
0

> <Hansen>
1

> <HansenExpAmes>
0

> <HansenIndex>
54

> <Kazius>
1

> <KaziusExpAmes>
0

> <KaziusIndex>
2848

> <KregionPAH_Count>
0

> <Molecular_Weight>
350.45396

> <N_nitro_Count>
0

> <Nitrosoamine_Count>
0

> <Polyaromatic_Count>
0

> <SulfurNitrogenMustard_Count>
0

> <UnsubstitutedNbondedtoheteroatom_Count>
0

> <a_b_unsaturated_aldehyde_Count>
0

> <aldehyde_Count>
0

> <aliphaticHalide_Count>
0

> <aromaticNitroso_Count>
0

> <arylAmine_Count>
0

> <azide_Count>
0

> <aziridine_Count>
0

> <azoaromatic_Count>
0

> <diazo_Count>
0

> <epoxide_Count>
0

> <nitrile_Count>
0

> <nitroaromatic_Count>
0

> <triazene_Count>
0

$$$$
Molecule56
  MOLSOFT 08121118112D

 24 26  0  0  0  0  0  0  0  0999 V2000
   -6.2488    8.0983    0.0000 C   0  0  0
   -5.2087    7.4998    0.0000 N   0  0  0
   -4.1706    8.1016    0.0000 C   0  0  0
   -5.2057    5.9989    0.0000 C   0  0  0
   -3.9048    5.2504    0.0000 C   0  0  0
   -3.9017    3.7496    0.0000 N   0  0  0
   -2.6009    3.0010    0.0000 C   0  0  0
   -1.5627    3.6028    0.0000 O   0  0  0
   -2.5978    1.5002    0.0000 C   0  0  0
   -3.8968    0.7501    0.0000 C   0  0  0
   -3.8968   -0.7501    0.0000 C   0  0  0
   -2.5978   -1.5002    0.0000 C   0  0  0
   -1.2989   -0.7501    0.0000 C   0  0  0
    0.0000   -1.5002    0.0000 C   0  0  0
    0.0037   -2.7002    0.0000 O   0  0  0
    1.2806   -0.7501    0.0000 C   0  0  0
    2.5978   -1.5002    0.0000 C   0  0  0
    3.8968   -0.7501    0.0000 C   0  0  0
    3.8968    0.7501    0.0000 C   0  0  0
    2.5978    1.5002    0.0000 C   0  0  0
    1.2806    0.7501    0.0000 C   0  0  0
    0.0000    1.5002    0.0000 C   0  0  0
    0.0037    2.7002    0.0000 O   0  0  0
   -1.2989    0.7501    0.0000 C   0  0  0
  1  2  1
  2  3  1
  2  4  1
  4  5  1
  5  6  1
  6  7  1
  7  8  2
  7  9  1
  9 10  2
 10 11  1
 11 12  2
 12 13  1
 13 14  1
 14 15  2
 14 16  1
 16 17  2
 17 18  1
 18 19  2
 19 20  1
 20 21  2
 16 21  1
 21 22  1
 22 23  2
 22 24  1
  9 24  1
 13 24  2
M  END
> <Name>
Molecule56

> <AcidHalide_Count>
0

> <AliphaticHydroxylAmine_Count>
0

> <AlkylNitrite_Count>
0

> <ArNHMe_Count>
0

> <ArNMe2_Count>
0

> <ArN_CH2_2min_Count>
0

> <AromaticHydroxylAmine_Count>
0

> <AromaticSulfonamide_Count>
0

> <ArylAmineAmide_Count>
0

> <BayregionPAH_Count>
0

> <BrambillaExpAmes>
-1

> <BrambillaIndex>
0

> <BrambillaMarketedDrug>
0

> <Hansen>
1

> <HansenExpAmes>
1

> <HansenIndex>
55

> <Kazius>
1

> <KaziusExpAmes>
1

> <KaziusIndex>
272

> <KregionPAH_Count>
0

> <Molecular_Weight>
322.35781

> <N_nitro_Count>
0

> <Nitrosoamine_Count>
0

> <Polyaromatic_Count>
2

> <SulfurNitrogenMustard_Count>
0

> <UnsubstitutedNbondedtoheteroatom_Count>
0

> <a_b_unsaturated_aldehyde_Count>
0

> <aldehyde_Count>
0

> <aliphaticHalide_Count>
0

> <aromaticNitroso_Count>
0

> <arylAmine_Count>
0

> <azide_Count>
0

> <aziridine_Count>
0

> <azoaromatic_Count>
0

> <diazo_Count>
0

> <epoxide_Count>
0

> <nitrile_Count>
0

> <nitroaromatic_Count>
0

> <triazene_Count>
0

$$$$
Molecule59
  MOLSOFT 08121118112D

 40 45  0  0  0  0  0  0  0  0999 V2000
   -4.9360    1.3500    0.0000 C   0  0  0
   -3.8968    0.7501    0.0000 C   0  0  0
   -3.8968   -0.7501    0.0000 C   0  0  0
   -2.5978   -1.5002    0.0000 C   0  0  0
   -2.5978   -2.7002    0.0000 O   0  0  0
   -1.2989   -0.7501    0.0000 C   0  0  0
    0.0000   -1.5002    0.0000 C   0  0  0
    0.0037   -2.7002    0.0000 O   0  0  0
    1.2806   -0.7501    0.0000 C   0  0  0
    2.5978   -1.5002    0.0000 C   0  0  0
    2.6015   -2.7002    0.0000 O   0  0  0
    3.8968   -0.7501    0.0000 C   0  0  0
    3.8968    0.7501    0.0000 C   0  0  0
    4.9360    1.3500    0.0000 O   0  0  0
    2.5978    1.5002    0.0000 C   0  0  0
    1.2806    0.7501    0.0000 C   0  0  0
    0.0000    1.5002    0.0000 C   0  0  0
    0.0031    2.5002    0.0000 O   0  0  0
   -1.2989    0.7501    0.0000 C   0  0  0
   -2.5978    1.5002    0.0000 C   0  0  0
    2.6024    3.0009    0.0000 C   0  0  0
    1.3062    3.7557    0.0000 C   0  0  0
    0.2648    3.1595    0.0000 O   0  0  0
    1.3114    5.2559    0.0000 C   0  0  0
    2.6130    6.0014    0.0000 C   0  0  0
    2.6172    7.2014    0.0000 O   0  0  0
    3.9093    5.2468    0.0000 C   0  0  0
    5.2108    5.9923    0.0000 C   0  0  0
    5.2187    7.1923    0.0000 O   0  0  0
    6.4888    5.2378    0.0000 C   0  0  0
    7.8086    5.9832    0.0000 C   0  0  0
    7.8164    7.1832    0.0000 O   0  0  0
    9.1049    5.2286    0.0000 C   0  0  0
    9.0997    3.7285    0.0000 C   0  0  0
   10.1368    3.1249    0.0000 C   0  0  0
    7.7981    2.9829    0.0000 C   0  0  0
    6.4835    3.7376    0.0000 C   0  0  0
    5.2003    2.9920    0.0000 C   0  0  0
    5.1999    1.9920    0.0000 O   0  0  0
    3.9040    3.7466    0.0000 C   0  0  0
  1  2  1
  2  3  2
  3  4  1
  4  5  1
  4  6  2
  6  7  1
  7  8  2
  7  9  1
  9 10  2
 10 11  1
 10 12  1
 12 13  2
 13 14  1
 13 15  1
 15 16  2
  9 16  1
 16 17  1
 17 18  2
 17 19  1
  6 19  1
 19 20  2
  2 20  1
 15 21  1
 21 22  2
 22 23  1
 22 24  1
 24 25  2
 25 26  1
 25 27  1
 27 28  1
 28 29  2
 28 30  1
 30 31  2
 31 32  1
 31 33  1
 33 34  2
 34 35  1
 34 36  1
 36 37  2
 30 37  1
 37 38  1
 38 39  2
 38 40  1
 21 40  1
 27 40  2
M  END
> <Name>
Molecule59

> <AcidHalide_Count>
0

> <AliphaticHydroxylAmine_Count>
0

> <AlkylNitrite_Count>
0

> <ArNHMe_Count>
0

> <ArNMe2_Count>
0

> <ArN_CH2_2min_Count>
0

> <AromaticHydroxylAmine_Count>
0

> <AromaticSulfonamide_Count>
0

> <ArylAmineAmide_Count>
0

> <BayregionPAH_Count>
0

> <BrambillaExpAmes>
-1

> <BrambillaIndex>
0

> <BrambillaMarketedDrug>
0

> <Hansen>
1

> <HansenExpAmes>
0

> <HansenIndex>
58

> <Kazius>
1

> <KaziusExpAmes>
0

> <KaziusIndex>
3679

> <KregionPAH_Count>
0

> <Molecular_Weight>
538.45791

> <N_nitro_Count>
0

> <Nitrosoamine_Count>
0

> <Polyaromatic_Count>
4

> <SulfurNitrogenMustard_Count>
0

> <UnsubstitutedNbondedtoheteroatom_Count>
0

> <a_b_unsaturated_aldehyde_Count>
0

> <aldehyde_Count>
0

> <aliphaticHalide_Count>
0

> <aromaticNitroso_Count>
0

> <arylAmine_Count>
0

> <azide_Count>
0

> <aziridine_Count>
0

> <azoaromatic_Count>
0

> <diazo_Count>
0

> <epoxide_Count>
0

> <nitrile_Count>
0

> <nitroaromatic_Count>
0

> <triazene_Count>
0

$$$$
Molecule61
  MOLSOFT 08121118112D

  8  8  0  0  0  0  0  0  0  0999 V2000
    2.5956   -2.7031    0.0000 O   0  0  0
    2.5973   -1.5031    0.0000 N   0  0  0
    1.2990   -0.7500    0.0000 N   0  0  0
    1.2990    0.7500    0.0000 C   0  0  0
    0.0000    1.5000    0.0000 C   0  0  0
   -1.2990    0.7500    0.0000 O   0  0  0
   -1.2990   -0.7500    0.0000 C   0  0  0
    0.0000   -1.5000    0.0000 C   0  0  0
  1  2  2
  2  3  1
  3  4  1
  4  5  1
  5  6  1
  6  7  1
  7  8  1
  3  8  1
M  END
> <Name>
Molecule61

> <AcidHalide_Count>
0

> <AliphaticHydroxylAmine_Count>
0

> <AlkylNitrite_Count>
0

> <ArNHMe_Count>
0

> <ArNMe2_Count>
0

> <ArN_CH2_2min_Count>
0

> <AromaticHydroxylAmine_Count>
0

> <AromaticSulfonamide_Count>
0

> <ArylAmineAmide_Count>
0

> <BayregionPAH_Count>
0

> <BrambillaExpAmes>
-1

> <BrambillaIndex>
0

> <BrambillaMarketedDrug>
0

> <Hansen>
1

> <HansenExpAmes>
1

> <HansenIndex>
60

> <Kazius>
1

> <KaziusExpAmes>
1

> <KaziusIndex>
306

> <KregionPAH_Count>
0

> <Molecular_Weight>
116.11851

> <N_nitro_Count>
0

> <Nitrosoamine_Count>
2

> <Polyaromatic_Count>
0

> <SulfurNitrogenMustard_Count>
0

> <UnsubstitutedNbondedtoheteroatom_Count>
0

> <a_b_unsaturated_aldehyde_Count>
0

> <aldehyde_Count>
0

> <aliphaticHalide_Count>
0

> <aromaticNitroso_Count>
0

> <arylAmine_Count>
0

> <azide_Count>
0

> <aziridine_Count>
0

> <azoaromatic_Count>
0

> <diazo_Count>
0

> <epoxide_Count>
0

> <nitrile_Count>
0

> <nitroaromatic_Count>
0

> <triazene_Count>
0

$$$$
Molecule62
  MOLSOFT 08121118112D

 22 24  0  0  0  0  0  0  0  0999 V2000
    2.3383   -1.3500    0.0000 N   0  0  0
    1.2990   -0.7500    0.0000 C   0  0  0
    1.2990    0.7500    0.0000 C   0  0  0
    0.0000    1.5000    0.0000 C   0  0  0
   -1.2990    0.7500    0.0000 C   0  0  0
   -2.6003    1.4977    0.0000 O   0  0  0
   -3.8990    0.7455    0.0000 C   0  0  0
   -5.2007    1.4909    0.0000 C   0  0  0
   -6.4972    0.7364    0.0000 C   0  0  0
   -6.4920   -0.7636    0.0000 C   0  0  0
   -5.1903   -1.5091    0.0000 C   0  0  0
   -5.1821   -3.0099    0.0000 O   0  0  0
   -3.8787   -3.7540    0.0000 C   0  0  0
   -3.8682   -5.2539    0.0000 C   0  0  0
   -2.5640   -5.9949    0.0000 C   0  0  0
   -1.2702   -5.2360    0.0000 C   0  0  0
   -0.2268   -5.8288    0.0000 N   0  0  0
   -1.2805   -3.7360    0.0000 C   0  0  0
   -2.5847   -2.9950    0.0000 C   0  0  0
   -3.8939   -0.7546    0.0000 C   0  0  0
   -1.2990   -0.7500    0.0000 C   0  0  0
    0.0000   -1.5000    0.0000 C   0  0  0
  1  2  1
  2  3  2
  3  4  1
  4  5  2
  5  6  1
  6  7  1
  7  8  2
  8  9  1
  9 10  2
 10 11  1
 11 12  1
 12 13  1
 13 14  2
 14 15  1
 15 16  2
 16 17  1
 16 18  1
 18 19  2
 13 19  1
 11 20  2
  7 20  1
  5 21  1
 21 22  2
  2 22  1
M  END
> <Name>
Molecule62

> <AcidHalide_Count>
0

> <AliphaticHydroxylAmine_Count>
0

> <AlkylNitrite_Count>
0

> <ArNHMe_Count>
0

> <ArNMe2_Count>
0

> <ArN_CH2_2min_Count>
0

> <AromaticHydroxylAmine_Count>
0

> <AromaticSulfonamide_Count>
0

> <ArylAmineAmide_Count>
0

> <BayregionPAH_Count>
0

> <BrambillaExpAmes>
-1

> <BrambillaIndex>
0

> <BrambillaMarketedDrug>
0

> <Hansen>
1

> <HansenExpAmes>
1

> <HansenIndex>
61

> <Kazius>
1

> <KaziusExpAmes>
1

> <KaziusIndex>
3898

> <KregionPAH_Count>
0

> <Molecular_Weight>
292.33184

> <N_nitro_Count>
0

> <Nitrosoamine_Count>
0

> <Polyaromatic_Count>
0

> <SulfurNitrogenMustard_Count>
0

> <UnsubstitutedNbondedtoheteroatom_Count>
0

> <a_b_unsaturated_aldehyde_Count>
0

> <aldehyde_Count>
0

> <aliphaticHalide_Count>
0

> <aromaticNitroso_Count>
0

> <arylAmine_Count>
2

> <azide_Count>
0

> <aziridine_Count>
0

> <azoaromatic_Count>
0

> <diazo_Count>
0

> <epoxide_Count>
0

> <nitrile_Count>
0

> <nitroaromatic_Count>
0

> <triazene_Count>
0

$$$$
Molecule64
  MOLSOFT 08121118112D

 11 10  0  0  0  0  0  0  0  0999 V2000
    0.2606    0.1503    0.0000 C   0  0  0
    1.3000    0.7500    0.0000 C   0  0  0
    2.6000    0.0000    0.0000 C   0  0  0
    3.9000    0.7500    0.0000 C   0  0  0
    5.2000    0.0000    0.0000 C   0  0  0
    6.5000    0.7500    0.0000 O   0  0  0
    7.7999    0.0000    0.0000 C   0  0  0
    7.7999   -1.2000    0.0000 O   0  0  0
    9.0999    0.7500    0.0000 C   0  0  0
   10.1394    0.1503    0.0000 C   0  0  0
    9.0999    1.9500    0.0000 C   0  0  0
  1  2  1
  2  3  1
  3  4  1
  4  5  1
  5  6  1
  6  7  1
  7  8  2
  7  9  1
  9 10  2
  9 11  1
M  END
> <Name>
Molecule64

> <AcidHalide_Count>
0

> <AliphaticHydroxylAmine_Count>
0

> <AlkylNitrite_Count>
0

> <ArNHMe_Count>
0

> <ArNMe2_Count>
0

> <ArN_CH2_2min_Count>
0

> <AromaticHydroxylAmine_Count>
0

> <AromaticSulfonamide_Count>
0

> <ArylAmineAmide_Count>
0

> <BayregionPAH_Count>
0

> <BrambillaExpAmes>
-1

> <BrambillaIndex>
0

> <BrambillaMarketedDrug>
0

> <Hansen>
1

> <HansenExpAmes>
0

> <HansenIndex>
63

> <Kazius>
1

> <KaziusExpAmes>
0

> <KaziusIndex>
21

> <KregionPAH_Count>
0

> <Molecular_Weight>
156.22214

> <N_nitro_Count>
0

> <Nitrosoamine_Count>
0

> <Polyaromatic_Count>
0

> <SulfurNitrogenMustard_Count>
0

> <UnsubstitutedNbondedtoheteroatom_Count>
0

> <a_b_unsaturated_aldehyde_Count>
0

> <aldehyde_Count>
0

> <aliphaticHalide_Count>
0

> <aromaticNitroso_Count>
0

> <arylAmine_Count>
0

> <azide_Count>
0

> <aziridine_Count>
0

> <azoaromatic_Count>
0

> <diazo_Count>
0

> <epoxide_Count>
0

> <nitrile_Count>
0

> <nitroaromatic_Count>
0

> <triazene_Count>
0

$$$$
Molecule65
  MOLSOFT 08121118112D

  9  9  0  0  0  0  0  0  0  0999 V2000
    3.6375   -0.9049    0.0000 O   0  0  0
    2.5973   -1.5031    0.0000 C   0  0  0
    2.5956   -2.7031    0.0000 O   0  0  0
    1.2990   -0.7500    0.0000 C   0  0  0
    1.2990    0.7500    0.0000 C   0  0  0
    0.0000    1.5000    0.0000 C   0  0  0
   -1.2990    0.7500    0.0000 C   0  0  0
   -1.2990   -0.7500    0.0000 C   0  0  0
    0.0000   -1.5000    0.0000 C   0  0  0
  1  2  1
  2  3  2
  2  4  1
  4  5  2
  5  6  1
  6  7  2
  7  8  1
  8  9  2
  4  9  1
M  END
> <Name>
Molecule65

> <AcidHalide_Count>
0

> <AliphaticHydroxylAmine_Count>
0

> <AlkylNitrite_Count>
0

> <ArNHMe_Count>
0

> <ArNMe2_Count>
0

> <ArN_CH2_2min_Count>
0

> <AromaticHydroxylAmine_Count>
0

> <AromaticSulfonamide_Count>
0

> <ArylAmineAmide_Count>
0

> <BayregionPAH_Count>
0

> <BrambillaExpAmes>
-1

> <BrambillaIndex>
0

> <BrambillaMarketedDrug>
0

> <Hansen>
1

> <HansenExpAmes>
0

> <HansenIndex>
64

> <Kazius>
1

> <KaziusExpAmes>
0
0

> <KaziusIndex>
883
1537

> <KregionPAH_Count>
0

> <Molecular_Weight>
122.12134

> <N_nitro_Count>
0

> <Nitrosoamine_Count>
0

> <Polyaromatic_Count>
0

> <SulfurNitrogenMustard_Count>
0

> <UnsubstitutedNbondedtoheteroatom_Count>
0

> <a_b_unsaturated_aldehyde_Count>
0

> <aldehyde_Count>
0

> <aliphaticHalide_Count>
0

> <aromaticNitroso_Count>
0

> <arylAmine_Count>
0

> <azide_Count>
0

> <aziridine_Count>
0

> <azoaromatic_Count>
0

> <diazo_Count>
0

> <epoxide_Count>
0

> <nitrile_Count>
0

> <nitroaromatic_Count>
0

> <triazene_Count>
0

$$$$
Molecule67
  MOLSOFT 08121118112D

 15 18  0  0  0  0  0  0  0  0999 V2000
    0.1100   -2.4500    0.0000 C   0  0  0
    1.3300   -1.3800    0.0000 C   0  0  0
    2.7600   -1.4800    0.0000 C   0  0  0
    3.5600   -0.3100    0.0000 C   0  0  0
    2.9300    0.9400    0.0000 C   0  0  0
    1.5100    1.0400    0.0000 C   0  0  0
    0.8900    2.3100    0.0000 C   0  0  0
   -0.4900    2.4100    0.0000 C   0  0  0
   -1.2900    1.2400    0.0000 C   0  0  0
   -3.1100    1.3300    0.0000 C   0  0  0
   -4.0100   -0.2200    0.0000 C   0  0  0
   -3.0100   -1.7400    0.0000 C   0  0  0
   -1.2000   -1.5400    0.0000 C   0  0  0
   -0.6700    0.0000    0.0000 C   0  0  0
    0.7200   -0.1100    0.0000 C   0  0  0
  1  2  1
  2  3  2
  3  4  1
  4  5  2
  5  6  1
  6  7  2
  7  8  1
  8  9  2
  9 10  1
 10 11  2
 11 12  1
 12 13  2
  1 13  1
 13 14  1
  9 14  1
 14 15  2
  2 15  1
  6 15  1
M  END
> <Name>
Molecule67

> <AcidHalide_Count>
0

> <AliphaticHydroxylAmine_Count>
0

> <AlkylNitrite_Count>
0

> <ArNHMe_Count>
0

> <ArNMe2_Count>
0

> <ArN_CH2_2min_Count>
0

> <AromaticHydroxylAmine_Count>
0

> <AromaticSulfonamide_Count>
0

> <ArylAmineAmide_Count>
0

> <BayregionPAH_Count>
0

> <BrambillaExpAmes>
-1

> <BrambillaIndex>
0

> <BrambillaMarketedDrug>
0

> <Hansen>
1

> <HansenExpAmes>
1

> <HansenIndex>
66

> <Kazius>
1

> <KaziusExpAmes>
1

> <KaziusIndex>
3155

> <KregionPAH_Count>
1

> <Molecular_Weight>
190.23989

> <N_nitro_Count>
0

> <Nitrosoamine_Count>
0

> <Polyaromatic_Count>
1

> <SulfurNitrogenMustard_Count>
0

> <UnsubstitutedNbondedtoheteroatom_Count>
0

> <a_b_unsaturated_aldehyde_Count>
0

> <aldehyde_Count>
0

> <aliphaticHalide_Count>
0

> <aromaticNitroso_Count>
0

> <arylAmine_Count>
0

> <azide_Count>
0

> <aziridine_Count>
0

> <azoaromatic_Count>
0

> <diazo_Count>
0

> <epoxide_Count>
0

> <nitrile_Count>
0

> <nitroaromatic_Count>
0

> <triazene_Count>
0

$$$$
Molecule68
  MOLSOFT 08121118112D

 13 14  0  0  0  0  0  0  0  0999 V2000
    2.3383   -1.3500    0.0000 F   0  0  0
    1.2990   -0.7500    0.0000 C   0  0  0
    1.2990    0.7500    0.0000 C   0  0  0
    0.0000    1.5000    0.0000 C   0  0  0
   -1.2990    0.7500    0.0000 C   0  0  0
   -1.2990   -0.7500    0.0000 C   0  0  0
    0.0000   -1.5000    0.0000 C   0  0  0
    0.0000   -3.0008    0.0000 C   0  0  0
   -1.2978   -3.7529    0.0000 C   0  0  0
   -1.2955   -5.2529    0.0000 C   0  0  0
    0.0048   -6.0009    0.0000 C   0  0  0
    1.3026   -5.2488    0.0000 C   0  0  0
    1.3002   -3.7488    0.0000 C   0  0  0
  1  2  1
  2  3  2
  3  4  1
  4  5  2
  5  6  1
  6  7  2
  2  7  1
  7  8  1
  8  9  2
  9 10  1
 10 11  2
 11 12  1
 12 13  2
  8 13  1
M  END
> <Name>
Molecule68

> <AcidHalide_Count>
0

> <AliphaticHydroxylAmine_Count>
0

> <AlkylNitrite_Count>
0

> <ArNHMe_Count>
0

> <ArNMe2_Count>
0

> <ArN_CH2_2min_Count>
0

> <AromaticHydroxylAmine_Count>
0

> <AromaticSulfonamide_Count>
0

> <ArylAmineAmide_Count>
0

> <BayregionPAH_Count>
0

> <BrambillaExpAmes>
-1

> <BrambillaIndex>
0

> <BrambillaMarketedDrug>
0

> <Hansen>
1

> <HansenExpAmes>
0

> <HansenIndex>
67

> <Kazius>
1

> <KaziusExpAmes>
0

> <KaziusIndex>
1502

> <KregionPAH_Count>
0

> <Molecular_Weight>
172.19826

> <N_nitro_Count>
0

> <Nitrosoamine_Count>
0

> <Polyaromatic_Count>
0

> <SulfurNitrogenMustard_Count>
0

> <UnsubstitutedNbondedtoheteroatom_Count>
0

> <a_b_unsaturated_aldehyde_Count>
0

> <aldehyde_Count>
0

> <aliphaticHalide_Count>
0

> <aromaticNitroso_Count>
0

> <arylAmine_Count>
0

> <azide_Count>
0

> <aziridine_Count>
0

> <azoaromatic_Count>
0

> <diazo_Count>
0

> <epoxide_Count>
0

> <nitrile_Count>
0

> <nitroaromatic_Count>
0

> <triazene_Count>
0

$$$$
Molecule70
  MOLSOFT 08121118112D

 29 33  0  0  0  0  0  0  0  0999 V2000
   -6.0621   -6.3015    0.0000 C   0  0  0
   -5.0200   -5.7066    0.0000 C   0  0  0
   -5.0117   -4.2058    0.0000 C   0  0  0
   -3.7083   -3.4618    0.0000 C   0  0  0
   -3.7000   -1.9600    0.0000 C   0  0  0
   -4.9200   -1.2600    0.0000 C   0  0  0
   -4.9200    0.1300    0.0000 C   0  0  0
   -3.7000    0.8300    0.0000 C   0  0  0
   -3.7021    2.0300    0.0000 O   0  0  0
   -2.4700    0.1300    0.0000 C   0  0  0
   -1.2400    0.8300    0.0000 C   0  0  0
   -1.2421    2.0300    0.0000 O   0  0  0
    0.0000    0.1300    0.0000 C   0  0  0
    1.2100    0.8300    0.0000 C   0  0  0
    1.2058    2.0300    0.0000 O   0  0  0
    2.4400    0.1300    0.0000 C   0  0  0
    2.4400   -1.2600    0.0000 C   0  0  0
    3.5400   -1.8300    0.0000 O   0  0  0
    4.6600   -1.1100    0.0000 C   0  0  3
    5.7400   -1.8300    0.0000 O   0  0  0
    6.8400   -1.1100    0.0000 C   0  0  0
    6.8400    0.1300    0.0000 C   0  0  0
    4.6600    0.1300    0.0000 C   0  0  3
    3.6206   -0.4697    0.0000 O   0  0  0
    1.2100   -1.9600    0.0000 C   0  0  0
    0.0000   -1.2600    0.0000 C   0  0  0
   -1.2400   -1.9600    0.0000 O   0  0  0
   -2.4700   -1.2600    0.0000 C   0  0  0
   -3.9839   -6.3120    0.0000 C   0  0  0
  1  2  1
  2  3  2
  3  4  1
  4  5  1
  5  6  2
  6  7  1
  7  8  2
  8  9  1
  8 10  1
 10 11  1
 11 12  2
 11 13  1
 13 14  2
 14 15  1
 14 16  1
 16 17  2
 17 18  1
 19 18  1
 19 20  1
 20 21  1
 21 22  2
 23 22  1
 23 16  1
 19 23  1
 23 24  1
 17 25  1
 25 26  2
 13 26  1
 26 27  1
 27 28  1
  5 28  1
 10 28  2
  2 29  1
M  END
> <Name>
Molecule70

> <AcidHalide_Count>
0

> <AliphaticHydroxylAmine_Count>
0

> <AlkylNitrite_Count>
0

> <ArNHMe_Count>
0

> <ArNMe2_Count>
0

> <ArN_CH2_2min_Count>
0

> <AromaticHydroxylAmine_Count>
0

> <AromaticSulfonamide_Count>
0

> <ArylAmineAmide_Count>
0

> <BayregionPAH_Count>
0

> <BrambillaExpAmes>
-1

> <BrambillaIndex>
0

> <BrambillaMarketedDrug>
0

> <Hansen>
1

> <HansenExpAmes>
1

> <HansenIndex>
69

> <Kazius>
1

> <KaziusExpAmes>
1

> <KaziusIndex>
1455

> <KregionPAH_Count>
0

> <Molecular_Weight>
394.37411

> <N_nitro_Count>
0

> <Nitrosoamine_Count>
0

> <Polyaromatic_Count>
1

> <SulfurNitrogenMustard_Count>
0

> <UnsubstitutedNbondedtoheteroatom_Count>
0

> <a_b_unsaturated_aldehyde_Count>
0

> <aldehyde_Count>
0

> <aliphaticHalide_Count>
0

> <aromaticNitroso_Count>
0

> <arylAmine_Count>
0

> <azide_Count>
0

> <aziridine_Count>
0

> <azoaromatic_Count>
0

> <diazo_Count>
0

> <epoxide_Count>
0

> <nitrile_Count>
0

> <nitroaromatic_Count>
0

> <triazene_Count>
0

$$$$
Molecule72
  MOLSOFT 08121118112D

 21 22  0  0  0  0  0  0  0  0999 V2000
    2.3383   -1.3500    0.0000 C   0  0  0
    1.2990   -0.7500    0.0000 C   0  0  0
    1.2990    0.7500    0.0000 C   0  0  0
    0.0000    1.5000    0.0000 C   0  0  0
   -1.2990    0.7500    0.0000 C   0  0  0
   -1.2990   -0.7500    0.0000 C   0  0  0
   -2.6003   -1.4978    0.0000 N   0  0  0
   -3.8990   -0.7455    0.0000 C   0  0  0
   -5.2007   -1.4909    0.0000 C   0  0  0
   -6.4972   -0.7365    0.0000 C   0  0  0
   -7.5385   -1.3329    0.0000 Cl  0  0  0
   -6.4920    0.7635    0.0000 N   0  0  0
   -5.1903    1.5090    0.0000 C   0  0  0
   -5.1821    3.0099    0.0000 S   0  0  0
   -3.8787    3.7539    0.0000 C   0  0  0
   -3.8704    5.2547    0.0000 C   0  0  0
   -2.8283    5.8496    0.0000 O   0  0  0
   -4.9065    5.8601    0.0000 O   0  0  0
   -3.8939    0.7546    0.0000 N   0  0  0
    0.0000   -1.5000    0.0000 C   0  0  0
    0.0000   -2.7000    0.0000 C   0  0  0
  1  2  1
  2  3  2
  3  4  1
  4  5  2
  5  6  1
  6  7  1
  7  8  1
  8  9  2
  9 10  1
 10 11  1
 10 12  2
 12 13  1
 13 14  1
 14 15  1
 15 16  1
 16 17  2
 16 18  1
 13 19  2
  8 19  1
  6 20  2
  2 20  1
 20 21  1
M  END
> <Name>
Molecule72

> <AcidHalide_Count>
0

> <AliphaticHydroxylAmine_Count>
0

> <AlkylNitrite_Count>
0

> <ArNHMe_Count>
0

> <ArNMe2_Count>
0

> <ArN_CH2_2min_Count>
0

> <AromaticHydroxylAmine_Count>
0

> <AromaticSulfonamide_Count>
0

> <ArylAmineAmide_Count>
0

> <BayregionPAH_Count>
0

> <BrambillaExpAmes>
-1

> <BrambillaIndex>
0

> <BrambillaMarketedDrug>
0

> <Hansen>
1

> <HansenExpAmes>
0

> <HansenIndex>
71

> <Kazius>
1

> <KaziusExpAmes>
0

> <KaziusIndex>
3689

> <KregionPAH_Count>
0

> <Molecular_Weight>
323.79785

> <N_nitro_Count>
0

> <Nitrosoamine_Count>
0

> <Polyaromatic_Count>
0

> <SulfurNitrogenMustard_Count>
0

> <UnsubstitutedNbondedtoheteroatom_Count>
0

> <a_b_unsaturated_aldehyde_Count>
0

> <aldehyde_Count>
0

> <aliphaticHalide_Count>
0

> <aromaticNitroso_Count>
0

> <arylAmine_Count>
0

> <azide_Count>
0

> <aziridine_Count>
0

> <azoaromatic_Count>
0

> <diazo_Count>
0

> <epoxide_Count>
0

> <nitrile_Count>
0

> <nitroaromatic_Count>
0

> <triazene_Count>
0

$$$$
Molecule73
  MOLSOFT 08121118112D

 22 24  0  0  0  0  0  0  0  0999 V2000
   -3.6486    1.3517    0.0000 N   0  0  0
   -2.6111    0.7486    0.0000 C   0  0  0
   -2.6111   -0.7486    0.0000 C   0  0  0
   -1.2964   -1.4973    0.0000 C   0  0  0
    0.0000   -0.7486    0.0000 C   0  0  0
    1.2964   -1.4973    0.0000 C   0  0  0
    2.5929   -0.7486    0.0000 C   0  0  0
    2.5929    0.7486    0.0000 C   0  0  0
    1.2964    1.4973    0.0000 C   0  0  0
    0.0000    0.7486    0.0000 C   0  0  0
   -1.2964    1.4973    0.0000 C   0  0  0
   -1.2907    2.9981    0.0000 N   0  0  0
   -2.5870    3.7544    0.0000 N   0  0  0
   -2.5812    5.2552    0.0000 C   0  0  0
   -3.8758    6.0130    0.0000 C   0  0  0
   -3.8669    7.5130    0.0000 C   0  0  0
   -2.5634    8.2553    0.0000 C   0  0  0
   -1.2688    7.4976    0.0000 C   0  0  0
   -1.2777    5.9976    0.0000 C   0  0  0
   -2.5514    9.7561    0.0000 N   0  3  0
   -1.5078   10.3484    0.0000 O   0  0  0
   -3.5860   10.3640    0.0000 O   0  5  0
  1  2  1
  2  3  2
  3  4  1
  4  5  2
  5  6  1
  6  7  2
  7  8  1
  8  9  2
  9 10  1
  5 10  1
 10 11  2
  2 11  1
 11 12  1
 12 13  2
 13 14  1
 14 15  2
 15 16  1
 16 17  2
 17 18  1
 18 19  2
 14 19  1
 17 20  1
 20 21  2
 20 22  1
M  CHG  2  20   1  22  -1
M  END
> <Name>
Molecule73

> <AcidHalide_Count>
0

> <AliphaticHydroxylAmine_Count>
0

> <AlkylNitrite_Count>
0

> <ArNHMe_Count>
0

> <ArNMe2_Count>
0

> <ArN_CH2_2min_Count>
0

> <AromaticHydroxylAmine_Count>
0

> <AromaticSulfonamide_Count>
0

> <ArylAmineAmide_Count>
0

> <BayregionPAH_Count>
0

> <BrambillaExpAmes>
-1

> <BrambillaIndex>
0

> <BrambillaMarketedDrug>
0

> <Hansen>
1

> <HansenExpAmes>
1

> <HansenIndex>
72

> <Kazius>
1

> <KaziusExpAmes>
1

> <KaziusIndex>
2571

> <KregionPAH_Count>
0

> <Molecular_Weight>
292.29207

> <N_nitro_Count>
0

> <Nitrosoamine_Count>
0

> <Polyaromatic_Count>
0

> <SulfurNitrogenMustard_Count>
0

> <UnsubstitutedNbondedtoheteroatom_Count>
0

> <a_b_unsaturated_aldehyde_Count>
0

> <aldehyde_Count>
0

> <aliphaticHalide_Count>
0

> <aromaticNitroso_Count>
0

> <arylAmine_Count>
1

> <azide_Count>
0

> <aziridine_Count>
0

> <azoaromatic_Count>
1

> <diazo_Count>
0

> <epoxide_Count>
0

> <nitrile_Count>
0

> <nitroaromatic_Count>
1

> <triazene_Count>
0

$$$$
Molecule74
  MOLSOFT 08121118112D

 39 43  0  0  0  0  0  0  0  0999 V2000
    4.3122    3.0925    0.0000 C   0  0  0
    3.2722    2.4940    0.0000 O   0  0  0
    3.2691    0.9935    0.0000 C   0  0  0
    4.5671    0.2243    0.0000 C   0  0  0
    4.5671   -1.2660    0.0000 C   0  0  0
    3.2691   -2.0191    0.0000 C   0  0  0
    1.9711   -1.2660    0.0000 C   0  0  0
    0.6891   -2.0191    0.0000 C   0  0  0
    0.6923   -3.2191    0.0000 O   0  0  0
   -0.6089   -1.2660    0.0000 C   0  0  0
   -1.9070   -2.0191    0.0000 C   0  0  0
   -1.9070   -3.2191    0.0000 O   0  0  0
   -3.2050   -1.2660    0.0000 C   0  0  0
   -4.5030   -2.0191    0.0000 C   0  0  0
   -5.8010   -1.2660    0.0000 C   0  0  3
   -6.8245   -0.6395    0.0000 O   0  0  0
   -5.8010    0.2243    0.0000 C   0  0  0
   -4.5030    0.9935    0.0000 C   0  0  3
   -4.5061    2.4940    0.0000 O   0  0  0
   -5.8069    3.2426    0.0000 C   0  0  3
   -5.8122    4.7426    0.0000 C   0  0  0
   -7.1138    5.4881    0.0000 C   0  0  3
   -7.1180    6.6881    0.0000 N   0  0  0
   -8.4102    4.7336    0.0000 C   0  0  3
   -9.4515    5.3300    0.0000 O   0  0  0
   -8.4050    3.2336    0.0000 C   0  0  3
   -9.4422    2.6300    0.0000 C   0  0  0
   -7.1034    2.4881    0.0000 O   0  0  0
   -3.2050    0.2243    0.0000 C   0  0  0
   -1.9070    0.9935    0.0000 C   0  0  0
   -1.9070    2.1935    0.0000 O   0  0  0
   -0.6089    0.2243    0.0000 C   0  0  0
    0.6891    0.9935    0.0000 C   0  0  0
    0.6923    2.1935    0.0000 O   0  0  0
    1.9711    0.2243    0.0000 C   0  0  0
   -5.7660   -2.7459    0.0000 C   0  0  0
   -6.8060   -3.3447    0.0000 O   0  0  0
   -4.4674   -3.4983    0.0000 C   0  0  0
   -4.4684   -4.6983    0.0000 O   0  0  0
  1  2  1
  2  3  1
  3  4  2
  4  5  1
  5  6  2
  6  7  1
  7  8  1
  8  9  2
  8 10  1
 10 11  2
 11 12  1
 11 13  1
 13 14  1
 15 14  1
 15 16  1
 15 17  1
 18 17  1
 18 19  1
 20 19  1
 20 21  1
 22 21  1
 22 23  1
 22 24  1
 24 25  1
 24 26  1
 26 27  1
 26 28  1
 20 28  1
 18 29  1
 13 29  2
 29 30  1
 30 31  1
 30 32  2
 10 32  1
 32 33  1
 33 34  2
 33 35  1
  3 35  1
  7 35  2
 15 36  1
 36 37  2
 36 38  1
 38 39  1
M  END
> <Name>
Molecule74

> <AcidHalide_Count>
0

> <AliphaticHydroxylAmine_Count>
0

> <AlkylNitrite_Count>
0

> <ArNHMe_Count>
0

> <ArNMe2_Count>
0

> <ArN_CH2_2min_Count>
0

> <AromaticHydroxylAmine_Count>
0

> <AromaticSulfonamide_Count>
0

> <ArylAmineAmide_Count>
0

> <BayregionPAH_Count>
0

> <BrambillaExpAmes>
-1

> <BrambillaIndex>
0

> <BrambillaMarketedDrug>
0

> <Hansen>
1

> <HansenExpAmes>
1

> <HansenIndex>
73

> <Kazius>
1

> <KaziusExpAmes>
1
1

> <KaziusIndex>
1041
4224

> <KregionPAH_Count>
0

> <Molecular_Weight>
543.51925

> <N_nitro_Count>
0

> <Nitrosoamine_Count>
0

> <Polyaromatic_Count>
2

> <SulfurNitrogenMustard_Count>
0

> <UnsubstitutedNbondedtoheteroatom_Count>
0

> <a_b_unsaturated_aldehyde_Count>
0

> <aldehyde_Count>
0

> <aliphaticHalide_Count>
0

> <aromaticNitroso_Count>
0

> <arylAmine_Count>
0

> <azide_Count>
0

> <aziridine_Count>
0

> <azoaromatic_Count>
0

> <diazo_Count>
0

> <epoxide_Count>
0

> <nitrile_Count>
0

> <nitroaromatic_Count>
0

> <triazene_Count>
0

$$$$
Molecule77
  MOLSOFT 08121118112D

 18 19  0  0  0  0  0  0  0  0999 V2000
    1.5548   -3.6021    0.0000 C   0  0  0
    2.5951   -3.0039    0.0000 C   0  0  0
    3.6331   -3.6060    0.0000 O   0  0  0
    2.5973   -1.5031    0.0000 N   0  0  0
    3.6375   -0.9049    0.0000 O   0  0  0
    1.2990   -0.7500    0.0000 C   0  0  0
    1.2990    0.7500    0.0000 C   0  0  0
    0.0000    1.5000    0.0000 C   0  0  0
   -1.2990    0.7500    0.0000 C   0  0  0
   -2.6003    1.4977    0.0000 O   0  0  0
   -3.8990    0.7455    0.0000 C   0  0  0
   -5.2007    1.4909    0.0000 C   0  0  0
   -6.4972    0.7364    0.0000 C   0  0  0
   -6.4920   -0.7636    0.0000 C   0  0  0
   -5.1903   -1.5091    0.0000 C   0  0  0
   -3.8939   -0.7546    0.0000 C   0  0  0
   -1.2990   -0.7500    0.0000 C   0  0  0
    0.0000   -1.5000    0.0000 C   0  0  0
  1  2  1
  2  3  2
  2  4  1
  4  5  1
  4  6  1
  6  7  2
  7  8  1
  8  9  2
  9 10  1
 10 11  1
 11 12  2
 12 13  1
 13 14  2
 14 15  1
 15 16  2
 11 16  1
  9 17  1
 17 18  2
  6 18  1
M  END
> <Name>
Molecule77

> <AcidHalide_Count>
0

> <AliphaticHydroxylAmine_Count>
0

> <AlkylNitrite_Count>
0

> <ArNHMe_Count>
0

> <ArNMe2_Count>
0

> <ArN_CH2_2min_Count>
0

> <AromaticHydroxylAmine_Count>
1

> <AromaticSulfonamide_Count>
0

> <ArylAmineAmide_Count>
0

> <BayregionPAH_Count>
0

> <BrambillaExpAmes>
-1

> <BrambillaIndex>
0

> <BrambillaMarketedDrug>
0

> <Hansen>
1

> <HansenExpAmes>
1

> <HansenIndex>
76

> <Kazius>
1

> <KaziusExpAmes>
1

> <KaziusIndex>
1277

> <KregionPAH_Count>
0

> <Molecular_Weight>
243.25792

> <N_nitro_Count>
0

> <Nitrosoamine_Count>
0

> <Polyaromatic_Count>
0

> <SulfurNitrogenMustard_Count>
0

> <UnsubstitutedNbondedtoheteroatom_Count>
1

> <a_b_unsaturated_aldehyde_Count>
0

> <aldehyde_Count>
0

> <aliphaticHalide_Count>
0

> <aromaticNitroso_Count>
0

> <arylAmine_Count>
0

> <azide_Count>
0

> <aziridine_Count>
0

> <azoaromatic_Count>
0

> <diazo_Count>
0

> <epoxide_Count>
0

> <nitrile_Count>
0

> <nitroaromatic_Count>
0

> <triazene_Count>
0

$$$$
Molecule79
  MOLSOFT 08121118112D

 10  9  0  0  0  0  0  0  0  0999 V2000
    0.2606    0.1503    0.0000 C   0  0  0
    1.3000    0.7500    0.0000 C   0  0  0
    2.6000    0.0000    0.0000 C   0  0  0
    3.9000    0.7500    0.0000 C   0  0  0
    5.2000    0.0000    0.0000 C   0  0  0
    6.5000    0.7500    0.0000 C   0  0  0
    7.7999    0.0000    0.0000 C   0  0  0
    9.0999    0.7500    0.0000 C   0  0  0
   10.1394    0.1503    0.0000 O   0  0  0
    9.0999    1.9500    0.0000 Cl  0  0  0
  1  2  1
  2  3  1
  3  4  1
  4  5  1
  5  6  1
  6  7  1
  7  8  1
  8  9  2
  8 10  1
M  END
> <Name>
Molecule79

> <AcidHalide_Count>
1

> <AliphaticHydroxylAmine_Count>
0

> <AlkylNitrite_Count>
0

> <ArNHMe_Count>
0

> <ArNMe2_Count>
0

> <ArN_CH2_2min_Count>
0

> <AromaticHydroxylAmine_Count>
0

> <AromaticSulfonamide_Count>
0

> <ArylAmineAmide_Count>
0

> <BayregionPAH_Count>
0

> <BrambillaExpAmes>
-1

> <BrambillaIndex>
0

> <BrambillaMarketedDrug>
0

> <Hansen>
1

> <HansenExpAmes>
1

> <HansenIndex>
78

> <Kazius>
1

> <KaziusExpAmes>
1

> <KaziusIndex>
2601

> <KregionPAH_Count>
0

> <Molecular_Weight>
162.65709

> <N_nitro_Count>
0

> <Nitrosoamine_Count>
0

> <Polyaromatic_Count>
0

> <SulfurNitrogenMustard_Count>
0

> <UnsubstitutedNbondedtoheteroatom_Count>
0

> <a_b_unsaturated_aldehyde_Count>
0

> <aldehyde_Count>
0

> <aliphaticHalide_Count>
2

> <aromaticNitroso_Count>
0

> <arylAmine_Count>
0

> <azide_Count>
0

> <aziridine_Count>
0

> <azoaromatic_Count>
0

> <diazo_Count>
0

> <epoxide_Count>
0

> <nitrile_Count>
0

> <nitroaromatic_Count>
0

> <triazene_Count>
0

$$$$
Molecule80
  MOLSOFT 08121118112D

 15 15  0  0  0  0  0  0  0  0999 V2000
    4.9292   -5.8600    0.0000 C   0  0  0
    3.8912   -5.2578    0.0000 C   0  0  0
    2.8509   -5.8560    0.0000 C   0  0  0
    3.8889   -6.4578    0.0000 C   0  0  0
    3.8933   -3.7570    0.0000 C   0  0  3
    4.9336   -3.1588    0.0000 Br  0  0  0
    2.5951   -3.0039    0.0000 C   0  0  0
    1.5548   -3.6021    0.0000 O   0  0  0
    2.5973   -1.5031    0.0000 N   0  0  0
    1.2990   -0.7500    0.0000 C   0  0  0
    1.2990    0.7500    0.0000 C   0  0  0
    0.0000    1.5000    0.0000 C   0  0  0
   -1.2990    0.7500    0.0000 C   0  0  0
   -1.2990   -0.7500    0.0000 C   0  0  0
    0.0000   -1.5000    0.0000 C   0  0  0
  1  2  1
  2  3  1
  2  4  1
  5  2  1
  5  6  1
  5  7  1
  7  8  2
  7  9  1
  9 10  1
 10 11  2
 11 12  1
 12 13  2
 13 14  1
 14 15  2
 10 15  1
M  END
> <Name>
Molecule80

> <AcidHalide_Count>
0

> <AliphaticHydroxylAmine_Count>
0

> <AlkylNitrite_Count>
0

> <ArNHMe_Count>
0

> <ArNMe2_Count>
0

> <ArN_CH2_2min_Count>
0

> <AromaticHydroxylAmine_Count>
0

> <AromaticSulfonamide_Count>
0

> <ArylAmineAmide_Count>
1

> <BayregionPAH_Count>
0

> <BrambillaExpAmes>
-1

> <BrambillaIndex>
0

> <BrambillaMarketedDrug>
0

> <Hansen>
1

> <HansenExpAmes>
0

> <HansenIndex>
79

> <Kazius>
1

> <KaziusExpAmes>
0

> <KaziusIndex>
3470

> <KregionPAH_Count>
0

> <Molecular_Weight>
270.16554

> <N_nitro_Count>
0

> <Nitrosoamine_Count>
0

> <Polyaromatic_Count>
0

> <SulfurNitrogenMustard_Count>
0

> <UnsubstitutedNbondedtoheteroatom_Count>
0

> <a_b_unsaturated_aldehyde_Count>
0

> <aldehyde_Count>
0

> <aliphaticHalide_Count>
2

> <aromaticNitroso_Count>
0

> <arylAmine_Count>
0

> <azide_Count>
0

> <aziridine_Count>
0

> <azoaromatic_Count>
0

> <diazo_Count>
0

> <epoxide_Count>
0

> <nitrile_Count>
0

> <nitroaromatic_Count>
0

> <triazene_Count>
0

$$$$
Molecule83
  MOLSOFT 08121118112D

 26 30  0  0  0  0  0  0  0  0999 V2000
    2.0902   -5.4361    0.0000 C   0  0  0
    1.5865   -4.3469    0.0000 O   0  0  0
    2.4500   -3.1200    0.0000 C   0  0  0
    4.0000   -3.2600    0.0000 C   0  0  0
    4.8800   -2.0000    0.0000 C   0  0  0
    4.2400   -0.5900    0.0000 C   0  0  0
    4.9350    0.3883    0.0000 O   0  0  0
    2.7000   -0.4500    0.0000 C   0  0  0
    2.0400    0.9300    0.0000 C   0  0  0
    2.7188    1.9196    0.0000 O   0  0  0
    0.5000    1.0500    0.0000 C   0  0  0
   -0.1300    2.4500    0.0000 C   0  0  0
    0.7432    3.6702    0.0000 O   0  0  0
    0.2480    4.7632    0.0000 C   0  0  0
   -1.6600    2.6000    0.0000 C   0  0  0
   -2.5400    1.3200    0.0000 C   0  0  0
   -4.0800    1.1300    0.0000 O   0  0  0
   -4.3800   -0.3300    0.0000 C   0  0  3
   -5.5100   -1.4000    0.0000 O   0  0  0
   -4.8600   -2.8000    0.0000 C   0  0  0
   -3.3300   -2.6100    0.0000 C   0  0  0
   -3.0300   -1.1000    0.0000 C   0  0  3
   -1.9000    0.0000    0.0000 C   0  0  0
   -0.3500   -0.1800    0.0000 C   0  0  0
    0.2600   -1.5800    0.0000 O   0  0  0
    1.8000   -1.7200    0.0000 C   0  0  0
  1  2  1
  2  3  1
  3  4  2
  4  5  1
  5  6  2
  6  7  1
  6  8  1
  8  9  1
  9 10  2
  9 11  1
 11 12  2
 12 13  1
 13 14  1
 12 15  1
 15 16  2
 16 17  1
 18 17  1
 18 19  1
 19 20  1
 20 21  2
 22 21  1
 18 22  1
 22 23  1
 16 23  1
 23 24  2
 11 24  1
 24 25  1
 25 26  1
  3 26  1
  8 26  2
M  END
> <Name>
Molecule83

> <AcidHalide_Count>
0

> <AliphaticHydroxylAmine_Count>
0

> <AlkylNitrite_Count>
0

> <ArNHMe_Count>
0

> <ArNMe2_Count>
0

> <ArN_CH2_2min_Count>
0

> <AromaticHydroxylAmine_Count>
0

> <AromaticSulfonamide_Count>
0

> <ArylAmineAmide_Count>
0

> <BayregionPAH_Count>
0

> <BrambillaExpAmes>
-1

> <BrambillaIndex>
0

> <BrambillaMarketedDrug>
0

> <Hansen>
1

> <HansenExpAmes>
1

> <HansenIndex>
82

> <Kazius>
1

> <KaziusExpAmes>
1

> <KaziusIndex>
4216

> <KregionPAH_Count>
0

> <Molecular_Weight>
354.31026

> <N_nitro_Count>
0

> <Nitrosoamine_Count>
0

> <Polyaromatic_Count>
1

> <SulfurNitrogenMustard_Count>
0

> <UnsubstitutedNbondedtoheteroatom_Count>
0

> <a_b_unsaturated_aldehyde_Count>
0

> <aldehyde_Count>
0

> <aliphaticHalide_Count>
0

> <aromaticNitroso_Count>
0

> <arylAmine_Count>
0

> <azide_Count>
0

> <aziridine_Count>
0

> <azoaromatic_Count>
0

> <diazo_Count>
0

> <epoxide_Count>
0

> <nitrile_Count>
0

> <nitroaromatic_Count>
0

> <triazene_Count>
0

$$$$
Molecule84
  MOLSOFT 08121118112D

 20 22  0  0  0  0  0  0  0  0999 V2000
   -6.2352    0.9050    0.0000 O   0  5  0
   -5.1950    1.5032    0.0000 N   0  3  0
   -5.1933    2.7032    0.0000 O   0  0  0
   -3.8968    0.7501    0.0000 C   0  0  0
   -2.5978    1.5002    0.0000 C   0  0  0
   -1.2989    0.7501    0.0000 C   0  0  0
    0.0000    1.5002    0.0000 O   0  0  0
    1.2806    0.7501    0.0000 C   0  0  0
    2.5978    1.5002    0.0000 C   0  0  0
    3.8968    0.7501    0.0000 C   0  0  0
    4.9360    1.3500    0.0000 Cl  0  0  0
    3.8968   -0.7501    0.0000 C   0  0  0
    4.9360   -1.3500    0.0000 Cl  0  0  0
    2.5978   -1.5002    0.0000 C   0  0  0
    1.2806   -0.7501    0.0000 C   0  0  0
    0.0000   -1.5002    0.0000 O   0  0  0
   -1.2989   -0.7501    0.0000 C   0  0  0
   -2.5978   -1.5002    0.0000 C   0  0  0
   -3.8968   -0.7501    0.0000 C   0  0  0
   -4.9360   -1.3500    0.0000 Cl  0  0  0
  1  2  1
  2  3  2
  2  4  1
  4  5  2
  5  6  1
  6  7  1
  7  8  1
  8  9  2
  9 10  1
 10 11  1
 10 12  2
 12 13  1
 12 14  1
 14 15  2
  8 15  1
 15 16  1
 16 17  1
  6 17  2
 17 18  1
 18 19  2
  4 19  1
 19 20  1
M  CHG  2   1  -1   2   1
M  END
> <Name>
Molecule84

> <AcidHalide_Count>
0

> <AliphaticHydroxylAmine_Count>
0

> <AlkylNitrite_Count>
0

> <ArNHMe_Count>
0

> <ArNMe2_Count>
0

> <ArN_CH2_2min_Count>
0

> <AromaticHydroxylAmine_Count>
0

> <AromaticSulfonamide_Count>
0

> <ArylAmineAmide_Count>
0

> <BayregionPAH_Count>
0

> <BrambillaExpAmes>
-1

> <BrambillaIndex>
0

> <BrambillaMarketedDrug>
0

> <Hansen>
1

> <HansenExpAmes>
1

> <HansenIndex>
83

> <Kazius>
1

> <KaziusExpAmes>
1

> <KaziusIndex>
3256

> <KregionPAH_Count>
0

> <Molecular_Weight>
332.52346

> <N_nitro_Count>
0

> <Nitrosoamine_Count>
0

> <Polyaromatic_Count>
0

> <SulfurNitrogenMustard_Count>
0

> <UnsubstitutedNbondedtoheteroatom_Count>
0

> <a_b_unsaturated_aldehyde_Count>
0

> <aldehyde_Count>
0

> <aliphaticHalide_Count>
0

> <aromaticNitroso_Count>
0

> <arylAmine_Count>
0

> <azide_Count>
0

> <aziridine_Count>
0

> <azoaromatic_Count>
0

> <diazo_Count>
0

> <epoxide_Count>
0

> <nitrile_Count>
0

> <nitroaromatic_Count>
1

> <triazene_Count>
0

$$$$
Molecule87
  MOLSOFT 08121118112D

  5  4  0  0  0  0  0  0  0  0999 V2000
    0.2606    0.1503    0.0000 C   0  0  0
    1.3000    0.7500    0.0000 O   0  0  0
    2.6000    0.0000    0.0000 C   0  0  0
    3.6394    0.5997    0.0000 O   0  0  0
    2.6000   -1.2000    0.0000 N   0  0  0
  1  2  1
  2  3  1
  3  4  2
  3  5  1
M  END
> <Name>
Molecule87

> <AcidHalide_Count>
0

> <AliphaticHydroxylAmine_Count>
0

> <AlkylNitrite_Count>
0

> <ArNHMe_Count>
0

> <ArNMe2_Count>
0

> <ArN_CH2_2min_Count>
0

> <AromaticHydroxylAmine_Count>
0

> <AromaticSulfonamide_Count>
0

> <ArylAmineAmide_Count>
0

> <BayregionPAH_Count>
0

> <BrambillaExpAmes>
-1

> <BrambillaIndex>
0

> <BrambillaMarketedDrug>
0

> <Hansen>
1

> <HansenExpAmes>
0

> <HansenIndex>
86

> <Kazius>
1

> <KaziusExpAmes>
0

> <KaziusIndex>
180

> <KregionPAH_Count>
0

> <Molecular_Weight>
75.06659

> <N_nitro_Count>
0

> <Nitrosoamine_Count>
0

> <Polyaromatic_Count>
0

> <SulfurNitrogenMustard_Count>
0

> <UnsubstitutedNbondedtoheteroatom_Count>
0

> <a_b_unsaturated_aldehyde_Count>
0

> <aldehyde_Count>
0

> <aliphaticHalide_Count>
0

> <aromaticNitroso_Count>
0

> <arylAmine_Count>
0

> <azide_Count>
0

> <aziridine_Count>
0

> <azoaromatic_Count>
0

> <diazo_Count>
0

> <epoxide_Count>
0

> <nitrile_Count>
0

> <nitroaromatic_Count>
0

> <triazene_Count>
0

$$$$
Molecule88
  MOLSOFT 08121118112D

 22 25  0  0  0  0  0  0  0  0999 V2000
   -3.9987   -6.0599    0.0000 C   0  0  0
   -3.2822   -5.0973    0.0000 C   0  0  0
   -1.7823   -5.1146    0.0000 C   0  0  0
   -1.3024   -3.6934    0.0000 C   0  0  0
   -0.1591   -3.3290    0.0000 C   0  0  0
   -2.5059   -2.8197    0.0000 N   0  0  0
   -3.7293   -3.6655    0.0000 N   0  0  0
   -2.4915   -1.3190    0.0000 C   0  0  0
   -3.7006   -0.6045    0.0000 N   0  0  0
   -3.7006    0.8244    0.0000 N   0  0  0
   -2.4915    1.5389    0.0000 C   0  0  0
   -2.5225    3.0401    0.0000 N   0  0  0
   -3.5737    3.6189    0.0000 N   0  0  0
   -1.2274    0.8244    0.0000 C   0  0  0
    1.2274    0.8244    0.0000 C   0  0  0
    2.4732    1.5389    0.0000 C   0  0  0
    3.7372    0.8244    0.0000 C   0  0  0
    3.7372   -0.6045    0.0000 C   0  0  0
    2.4732   -1.3190    0.0000 C   0  0  0
    1.2274   -0.6045    0.0000 C   0  0  0
    0.0000   -1.3190    0.0000 N   0  0  0
   -1.2274   -0.6045    0.0000 C   0  0  0
  1  2  1
  2  3  1
  3  4  2
  4  5  1
  4  6  1
  6  7  1
  2  7  2
  6  8  1
  8  9  1
  9 10  1
 10 11  2
 11 12  1
 12 13  1
 11 14  1
 14 15  2
 15 16  1
 16 17  2
 17 18  1
 18 19  2
 19 20  1
 15 20  1
 20 21  2
 21 22  1
  8 22  2
 14 22  1
M  END
> <Name>
Molecule88

> <AcidHalide_Count>
0

> <AliphaticHydroxylAmine_Count>
0

> <AlkylNitrite_Count>
0

> <ArNHMe_Count>
0

> <ArNMe2_Count>
0

> <ArN_CH2_2min_Count>
0

> <AromaticHydroxylAmine_Count>
0

> <AromaticSulfonamide_Count>
0

> <ArylAmineAmide_Count>
0

> <BayregionPAH_Count>
0

> <BrambillaExpAmes>
-1

> <BrambillaIndex>
0

> <BrambillaMarketedDrug>
0

> <Hansen>
1

> <HansenExpAmes>
0

> <HansenIndex>
87

> <Kazius>
1

> <KaziusExpAmes>
0

> <KaziusIndex>
2457

> <KregionPAH_Count>
0

> <Molecular_Weight>
293.32649

> <N_nitro_Count>
0

> <Nitrosoamine_Count>
0

> <Polyaromatic_Count>
1

> <SulfurNitrogenMustard_Count>
0

> <UnsubstitutedNbondedtoheteroatom_Count>
1

> <a_b_unsaturated_aldehyde_Count>
0

> <aldehyde_Count>
0

> <aliphaticHalide_Count>
0

> <aromaticNitroso_Count>
0

> <arylAmine_Count>
0

> <azide_Count>
0

> <aziridine_Count>
0

> <azoaromatic_Count>
0

> <diazo_Count>
0

> <epoxide_Count>
0

> <nitrile_Count>
0

> <nitroaromatic_Count>
0

> <triazene_Count>
0

$$$$
Molecule91
  MOLSOFT 08121118112D

 17 19  0  0  0  0  0  0  0  0999 V2000
    0.0037    2.7002    0.0000 C   0  0  0
    0.0000    1.5002    0.0000 C   0  0  0
   -1.2989    0.7501    0.0000 C   0  0  0
   -2.5978    1.5002    0.0000 C   0  0  0
   -3.8968    0.7501    0.0000 C   0  0  0
   -3.8968   -0.7501    0.0000 C   0  0  0
   -2.5978   -1.5002    0.0000 C   0  0  0
   -1.2989   -0.7501    0.0000 C   0  0  0
    0.0000   -1.5002    0.0000 C   0  0  0
    0.0120   -3.0009    0.0000 C   0  0  0
    1.0556   -3.5932    0.0000 Br  0  0  0
    1.2806   -0.7501    0.0000 C   0  0  0
    2.5978   -1.5002    0.0000 C   0  0  0
    3.8968   -0.7501    0.0000 C   0  0  0
    3.8968    0.7501    0.0000 C   0  0  0
    2.5978    1.5002    0.0000 C   0  0  0
    1.2806    0.7501    0.0000 C   0  0  0
  1  2  1
  2  3  2
  3  4  1
  4  5  2
  5  6  1
  6  7  2
  7  8  1
  3  8  1
  8  9  2
  9 10  1
 10 11  1
  9 12  1
 12 13  2
 13 14  1
 14 15  2
 15 16  1
 16 17  2
  2 17  1
 12 17  1
M  END
> <Name>
Molecule91

> <AcidHalide_Count>
0

> <AliphaticHydroxylAmine_Count>
0

> <AlkylNitrite_Count>
0

> <ArNHMe_Count>
0

> <ArNMe2_Count>
0

> <ArN_CH2_2min_Count>
0

> <AromaticHydroxylAmine_Count>
0

> <AromaticSulfonamide_Count>
0

> <ArylAmineAmide_Count>
0

> <BayregionPAH_Count>
0

> <BrambillaExpAmes>
-1

> <BrambillaIndex>
0

> <BrambillaMarketedDrug>
0

> <Hansen>
1

> <HansenExpAmes>
1

> <HansenIndex>
90

> <Kazius>
1

> <KaziusExpAmes>
1

> <KaziusIndex>
1536

> <KregionPAH_Count>
0

> <Molecular_Weight>
285.17842

> <N_nitro_Count>
0

> <Nitrosoamine_Count>
0

> <Polyaromatic_Count>
1

> <SulfurNitrogenMustard_Count>
0

> <UnsubstitutedNbondedtoheteroatom_Count>
0

> <a_b_unsaturated_aldehyde_Count>
0

> <aldehyde_Count>
0

> <aliphaticHalide_Count>
1

> <aromaticNitroso_Count>
0

> <arylAmine_Count>
0

> <azide_Count>
0

> <aziridine_Count>
0

> <azoaromatic_Count>
0

> <diazo_Count>
0

> <epoxide_Count>
0

> <nitrile_Count>
0

> <nitroaromatic_Count>
0

> <triazene_Count>
0

$$$$
Molecule92
  MOLSOFT 08121118112D

 15 17  0  0  0  0  0  0  0  0999 V2000
   -2.5978    2.7002    0.0000 N   0  0  0
   -2.5978    1.5002    0.0000 C   0  0  0
   -3.8968    0.7501    0.0000 C   0  0  0
   -3.8968   -0.7501    0.0000 C   0  0  0
   -2.5978   -1.5002    0.0000 C   0  0  0
   -1.2989   -0.7501    0.0000 C   0  0  0
    0.0000   -1.5002    0.0000 C   0  0  0
    1.2806   -0.7501    0.0000 C   0  0  0
    2.5978   -1.5002    0.0000 C   0  0  0
    3.8968   -0.7501    0.0000 C   0  0  0
    3.8968    0.7501    0.0000 C   0  0  0
    2.5978    1.5002    0.0000 C   0  0  0
    1.2806    0.7501    0.0000 C   0  0  0
    0.0000    1.5002    0.0000 N   0  0  0
   -1.2989    0.7501    0.0000 C   0  0  0
  1  2  1
  2  3  2
  3  4  1
  4  5  2
  5  6  1
  6  7  2
  7  8  1
  8  9  1
  9 10  1
 10 11  1
 11 12  1
 12 13  1
  8 13  2
 13 14  1
 14 15  2
  2 15  1
  6 15  1
M  END
> <Name>
Molecule92

> <AcidHalide_Count>
0

> <AliphaticHydroxylAmine_Count>
0

> <AlkylNitrite_Count>
0

> <ArNHMe_Count>
0

> <ArNMe2_Count>
0

> <ArN_CH2_2min_Count>
0

> <AromaticHydroxylAmine_Count>
0

> <AromaticSulfonamide_Count>
0

> <ArylAmineAmide_Count>
0

> <BayregionPAH_Count>
0

> <BrambillaExpAmes>
-1

> <BrambillaIndex>
0

> <BrambillaMarketedDrug>
0

> <Hansen>
1

> <HansenExpAmes>
1

> <HansenIndex>
91

> <Kazius>
1

> <KaziusExpAmes>
1

> <KaziusIndex>
707

> <KregionPAH_Count>
0

> <Molecular_Weight>
198.26366

> <N_nitro_Count>
0

> <Nitrosoamine_Count>
0

> <Polyaromatic_Count>
0

> <SulfurNitrogenMustard_Count>
0

> <UnsubstitutedNbondedtoheteroatom_Count>
0

> <a_b_unsaturated_aldehyde_Count>
0

> <aldehyde_Count>
0

> <aliphaticHalide_Count>
0

> <aromaticNitroso_Count>
0

> <arylAmine_Count>
1

> <azide_Count>
0

> <aziridine_Count>
0

> <azoaromatic_Count>
0

> <diazo_Count>
0

> <epoxide_Count>
0

> <nitrile_Count>
0

> <nitroaromatic_Count>
0

> <triazene_Count>
0

$$$$
Molecule93
  MOLSOFT 08121118112D

  6  5  0  0  0  0  0  0  0  0999 V2000
    0.2606    0.1503    0.0000 C   0  0  0
    1.3000    0.7500    0.0000 O   0  0  0
    2.6000    0.0000    0.0000 C   0  0  0
    2.6000   -1.2000    0.0000 O   0  0  0
    3.9000    0.7500    0.0000 C   0  0  0
    4.9394    0.1503    0.0000 C   0  0  0
  1  2  1
  2  3  1
  3  4  2
  3  5  1
  5  6  2
M  END
> <Name>
Molecule93

> <AcidHalide_Count>
0

> <AliphaticHydroxylAmine_Count>
0

> <AlkylNitrite_Count>
0

> <ArNHMe_Count>
0

> <ArNMe2_Count>
0

> <ArN_CH2_2min_Count>
0

> <AromaticHydroxylAmine_Count>
0

> <AromaticSulfonamide_Count>
0

> <ArylAmineAmide_Count>
0

> <BayregionPAH_Count>
0

> <BrambillaExpAmes>
-1

> <BrambillaIndex>
0

> <BrambillaMarketedDrug>
0

> <Hansen>
1

> <HansenExpAmes>
0

> <HansenIndex>
92

> <Kazius>
1

> <KaziusExpAmes>
0

> <KaziusIndex>
2400

> <KregionPAH_Count>
0

> <Molecular_Weight>
86.08924

> <N_nitro_Count>
0

> <Nitrosoamine_Count>
0

> <Polyaromatic_Count>
0

> <SulfurNitrogenMustard_Count>
0

> <UnsubstitutedNbondedtoheteroatom_Count>
0

> <a_b_unsaturated_aldehyde_Count>
0

> <aldehyde_Count>
0

> <aliphaticHalide_Count>
0

> <aromaticNitroso_Count>
0

> <arylAmine_Count>
0

> <azide_Count>
0

> <aziridine_Count>
0

> <azoaromatic_Count>
0

> <diazo_Count>
0

> <epoxide_Count>
0

> <nitrile_Count>
0

> <nitroaromatic_Count>
0

> <triazene_Count>
0

$$$$
Molecule95
  MOLSOFT 08121118112D

 21 25  0  0  0  0  0  0  0  0999 V2000
   -7.7659   -3.0362    0.0000 O   0  0  0
   -6.7243   -2.4405    0.0000 C   0  0  3
   -5.4002   -3.2193    0.0000 C   0  0  0
   -4.1021   -2.4405    0.0000 C   0  0  0
   -2.8039   -3.2193    0.0000 C   0  0  0
   -1.4799   -2.4405    0.0000 C   0  0  0
    0.0000   -3.2193    0.0000 C   0  0  0
    1.0645   -2.4405    0.0000 C   0  0  0
    1.0645   -0.9606    0.0000 C   0  0  0
    2.3626    0.0000    0.0000 C   0  0  0
    2.3626    1.2462    0.0000 C   0  0  0
    1.0645    1.9731    0.0000 C   0  0  0
    0.0000    1.2462    0.0000 C   0  0  0
   -1.4799    1.9731    0.0000 C   0  0  0
   -2.8039    1.2462    0.0000 C   0  0  0
   -2.8039    0.0000    0.0000 C   0  0  0
   -4.1021   -0.9606    0.0000 C   0  0  0
   -5.4002    0.0000    0.0000 C   0  0  0
   -6.7243   -0.9606    0.0000 C   0  0  0
   -1.4799   -0.9606    0.0000 C   0  0  0
    0.0000    0.0000    0.0000 C   0  0  0
  2  1  1
  2  3  1
  3  4  1
  4  5  2
  5  6  1
  6  7  2
  7  8  1
  8  9  2
  9 10  1
 10 11  2
 11 12  1
 12 13  2
 13 14  1
 14 15  2
 15 16  1
 16 17  2
  4 17  1
 17 18  1
 18 19  2
  2 19  1
 16 20  1
  6 20  1
 20 21  2
  9 21  1
 13 21  1
M  END
> <Name>
Molecule95

> <AcidHalide_Count>
0

> <AliphaticHydroxylAmine_Count>
0

> <AlkylNitrite_Count>
0

> <ArNHMe_Count>
0

> <ArNMe2_Count>
0

> <ArN_CH2_2min_Count>
0

> <AromaticHydroxylAmine_Count>
0

> <AromaticSulfonamide_Count>
0

> <ArylAmineAmide_Count>
0

> <BayregionPAH_Count>
0

> <BrambillaExpAmes>
-1

> <BrambillaIndex>
0

> <BrambillaMarketedDrug>
0

> <Hansen>
1

> <HansenExpAmes>
1

> <HansenIndex>
94

> <Kazius>
1

> <KaziusExpAmes>
1

> <KaziusIndex>
2649

> <KregionPAH_Count>
1

> <Molecular_Weight>
270.32455

> <N_nitro_Count>
0

> <Nitrosoamine_Count>
0

> <Polyaromatic_Count>
2

> <SulfurNitrogenMustard_Count>
0

> <UnsubstitutedNbondedtoheteroatom_Count>
0

> <a_b_unsaturated_aldehyde_Count>
0

> <aldehyde_Count>
0

> <aliphaticHalide_Count>
0

> <aromaticNitroso_Count>
0

> <arylAmine_Count>
0

> <azide_Count>
0

> <aziridine_Count>
0

> <azoaromatic_Count>
0

> <diazo_Count>
0

> <epoxide_Count>
0

> <nitrile_Count>
0

> <nitroaromatic_Count>
0

> <triazene_Count>
0

$$$$
Molecule98
  MOLSOFT 08121118112D

 27 29  0  0  0  0  0  0  0  0999 V2000
   -2.5563    9.4552    0.0000 C   0  0  0
   -2.5634    8.2553    0.0000 C   0  0  0
   -1.2688    7.4976    0.0000 C   0  0  0
   -1.2777    5.9976    0.0000 C   0  0  0
   -2.5812    5.2552    0.0000 C   0  0  0
   -2.5870    3.7544    0.0000 N   0  0  0
   -1.2907    2.9981    0.0000 N   0  0  0
   -1.2964    1.4973    0.0000 C   0  0  0
   -2.6111    0.7486    0.0000 C   0  0  0
   -3.6486    1.3517    0.0000 O   0  0  0
   -2.6111   -0.7486    0.0000 C   0  0  0
   -1.2964   -1.4973    0.0000 C   0  0  0
    0.0000   -0.7486    0.0000 C   0  0  0
    1.2964   -1.4973    0.0000 C   0  0  0
    2.5929   -0.7486    0.0000 C   0  0  0
    2.5929    0.7486    0.0000 C   0  0  0
    1.2964    1.4973    0.0000 C   0  0  0
    0.0000    0.7486    0.0000 C   0  0  0
   -3.9091   -1.5019    0.0000 C   0  0  0
   -3.9072   -2.7019    0.0000 O   0  0  0
   -4.9494   -0.9039    0.0000 O   0  0  0
   -3.8757    6.0130    0.0000 C   0  0  0
   -3.8669    7.5130    0.0000 C   0  0  0
   -5.1799    5.2703    0.0000 S   0  0  0
   -5.1879    4.0704    0.0000 O   0  0  0
   -6.2154    5.8768    0.0000 O   0  0  0
   -6.2230    4.6770    0.0000 O   0  0  0
  1  2  1
  2  3  2
  3  4  1
  4  5  2
  5  6  1
  6  7  2
  7  8  1
  8  9  2
  9 10  1
  9 11  1
 11 12  2
 12 13  1
 13 14  2
 14 15  1
 15 16  2
 16 17  1
 17 18  2
  8 18  1
 13 18  1
 11 19  1
 19 20  2
 19 21  1
  5 22  1
 22 23  2
  2 23  1
 22 24  1
 24 25  2
 24 26  2
 24 27  1
M  END
> <Name>
Molecule98

> <AcidHalide_Count>
0

> <AliphaticHydroxylAmine_Count>
0

> <AlkylNitrite_Count>
0

> <ArNHMe_Count>
0

> <ArNMe2_Count>
0

> <ArN_CH2_2min_Count>
0

> <AromaticHydroxylAmine_Count>
0

> <AromaticSulfonamide_Count>
0

> <ArylAmineAmide_Count>
0

> <BayregionPAH_Count>
0

> <BrambillaExpAmes>
-1

> <BrambillaIndex>
0

> <BrambillaMarketedDrug>
0

> <Hansen>
1

> <HansenExpAmes>
0

> <HansenIndex>
97

> <Kazius>
1

> <KaziusExpAmes>
0

> <KaziusIndex>
4288

> <KregionPAH_Count>
0

> <Molecular_Weight>
386.37855

> <N_nitro_Count>
0

> <Nitrosoamine_Count>
0

> <Polyaromatic_Count>
0

> <SulfurNitrogenMustard_Count>
0

> <UnsubstitutedNbondedtoheteroatom_Count>
0

> <a_b_unsaturated_aldehyde_Count>
0

> <aldehyde_Count>
0

> <aliphaticHalide_Count>
0

> <aromaticNitroso_Count>
0

> <arylAmine_Count>
0

> <azide_Count>
0

> <aziridine_Count>
0

> <azoaromatic_Count>
1

> <diazo_Count>
0

> <epoxide_Count>
0

> <nitrile_Count>
0

> <nitroaromatic_Count>
0

> <triazene_Count>
0

$$$$
Molecule101
  MOLSOFT 08121118112D

 24 29  0  0  0  0  0  0  0  0999 V2000
   -5.0500    0.1200    0.0000 C   0  0  0
   -5.0500    1.5500    0.0000 C   0  0  0
   -3.8100    2.2500    0.0000 C   0  0  0
   -2.5400    1.5500    0.0000 C   0  0  0
   -2.5400    0.1200    0.0000 C   0  0  0
   -3.8100   -0.5700    0.0000 C   0  0  0
   -1.3900   -0.6000    0.0000 C   0  0  0
   -1.4100   -2.1300    0.0000 C   0  0  0
   -0.1000   -2.8900    0.0000 C   0  0  0
   -0.1000   -4.4000    0.0000 C   0  0  0
    1.2100   -5.1500    0.0000 C   0  0  0
    2.5200   -4.3800    0.0000 C   0  0  0
    2.5200   -2.8700    0.0000 C   0  0  0
    1.2100   -2.1100    0.0000 C   0  0  0
    1.1900   -0.5700    0.0000 C   0  0  0
    2.4400    0.1200    0.0000 C   0  0  0
    2.4400    1.5500    0.0000 C   0  0  0
    3.7800    2.2900    0.0000 C   0  0  0
    3.7800    3.8300    0.0000 C   0  0  0
    2.4600    4.5900    0.0000 C   0  0  0
    1.1900    3.7700    0.0000 C   0  0  0
    1.1900    2.2500    0.0000 C   0  0  0
    0.0000    1.5500    0.0000 C   0  0  0
    0.0000    0.1200    0.0000 C   0  0  0
  1  2  1
  2  3  1
  3  4  1
  4  5  2
  5  6  1
  1  6  1
  5  7  1
  7  8  2
  8  9  1
  9 10  2
 10 11  1
 11 12  2
 12 13  1
 13 14  2
  9 14  1
 14 15  1
 15 16  2
 16 17  1
 17 18  2
 18 19  1
 19 20  2
 20 21  1
 21 22  2
 17 22  1
 22 23  1
  4 23  1
 23 24  2
  7 24  1
 15 24  1
M  END
> <Name>
Molecule101

> <AcidHalide_Count>
0

> <AliphaticHydroxylAmine_Count>
0

> <AlkylNitrite_Count>
0

> <ArNHMe_Count>
0

> <ArNMe2_Count>
0

> <ArN_CH2_2min_Count>
0

> <AromaticHydroxylAmine_Count>
0

> <AromaticSulfonamide_Count>
0

> <ArylAmineAmide_Count>
0

> <BayregionPAH_Count>
0

> <BrambillaExpAmes>
-1

> <BrambillaIndex>
0

> <BrambillaMarketedDrug>
0

> <Hansen>
1

> <HansenExpAmes>
1

> <HansenIndex>
100

> <Kazius>
1

> <KaziusExpAmes>
1

> <KaziusIndex>
2763

> <KregionPAH_Count>
0

> <Molecular_Weight>
306.39971

> <N_nitro_Count>
0

> <Nitrosoamine_Count>
0

> <Polyaromatic_Count>
2

> <SulfurNitrogenMustard_Count>
0

> <UnsubstitutedNbondedtoheteroatom_Count>
0

> <a_b_unsaturated_aldehyde_Count>
0

> <aldehyde_Count>
0

> <aliphaticHalide_Count>
0

> <aromaticNitroso_Count>
0

> <arylAmine_Count>
0

> <azide_Count>
0

> <aziridine_Count>
0

> <azoaromatic_Count>
0

> <diazo_Count>
0

> <epoxide_Count>
0

> <nitrile_Count>
0

> <nitroaromatic_Count>
0

> <triazene_Count>
0

$$$$
Molecule102
  MOLSOFT 08121118112D

 16 15  0  0  0  0  0  0  0  0999 V2000
    6.5000    1.9500    0.0000 N   0  0  0
    6.5000    0.7500    0.0000 P   0  0  0
    5.4608    1.3502    0.0000 O   0  0  0
    5.2000    0.0000    0.0000 O   0  0  0
    3.9000    0.7500    0.0000 C   0  0  0
    2.6000    0.0000    0.0000 C   0  0  0
    1.3000    0.7500    0.0000 C   0  0  0
    0.2606    0.1503    0.0000 O   0  0  0
    1.3000    1.9500    0.0000 O   0  0  0
    7.7999    0.0000    0.0000 N   0  0  0
    9.0999    0.7500    0.0000 C   0  0  0
   10.3999    0.0000    0.0000 C   0  0  0
   11.4393    0.5997    0.0000 Cl  0  0  0
    7.8030   -1.5008    0.0000 C   0  0  0
    9.1038   -2.2494    0.0000 C   0  0  0
    9.1063   -3.4494    0.0000 Cl  0  0  0
  1  2  1
  2  3  2
  2  4  1
  4  5  1
  5  6  1
  6  7  1
  7  8  2
  7  9  1
  2 10  1
 10 11  1
 11 12  1
 12 13  1
 10 14  1
 14 15  1
 15 16  1
M  END
> <Name>
Molecule102

> <AcidHalide_Count>
0

> <AliphaticHydroxylAmine_Count>
0

> <AlkylNitrite_Count>
0

> <ArNHMe_Count>
0

> <ArNMe2_Count>
0

> <ArN_CH2_2min_Count>
0

> <AromaticHydroxylAmine_Count>
0

> <AromaticSulfonamide_Count>
0

> <ArylAmineAmide_Count>
0

> <BayregionPAH_Count>
0

> <BrambillaExpAmes>
-1

> <BrambillaIndex>
0

> <BrambillaMarketedDrug>
0

> <Hansen>
1

> <HansenExpAmes>
1

> <HansenIndex>
101

> <Kazius>
1

> <KaziusExpAmes>
1

> <KaziusIndex>
1346

> <KregionPAH_Count>
0

> <Molecular_Weight>
293.08476

> <N_nitro_Count>
0

> <Nitrosoamine_Count>
0

> <Polyaromatic_Count>
0

> <SulfurNitrogenMustard_Count>
2

> <UnsubstitutedNbondedtoheteroatom_Count>
0

> <a_b_unsaturated_aldehyde_Count>
0

> <aldehyde_Count>
0

> <aliphaticHalide_Count>
2

> <aromaticNitroso_Count>
0

> <arylAmine_Count>
0

> <azide_Count>
0

> <aziridine_Count>
0

> <azoaromatic_Count>
0

> <diazo_Count>
0

> <epoxide_Count>
0

> <nitrile_Count>
0

> <nitroaromatic_Count>
0

> <triazene_Count>
0

$$$$
Molecule104
  MOLSOFT 08121118112D

  6  6  0  0  0  0  0  0  0  0999 V2000
    1.2990   -0.7500    0.0000 C   0  0  0
    1.2990    0.7500    0.0000 C   0  0  0
    0.0000    1.5000    0.0000 S   0  0  0
   -1.2990    0.7500    0.0000 C   0  0  0
   -1.2990   -0.7500    0.0000 C   0  0  0
    0.0000   -1.5000    0.0000 O   0  0  0
  1  2  1
  2  3  1
  3  4  1
  4  5  1
  5  6  1
  1  6  1
M  END
> <Name>
Molecule104

> <AcidHalide_Count>
0

> <AliphaticHydroxylAmine_Count>
0

> <AlkylNitrite_Count>
0

> <ArNHMe_Count>
0

> <ArNMe2_Count>
0

> <ArN_CH2_2min_Count>
0

> <AromaticHydroxylAmine_Count>
0

> <AromaticSulfonamide_Count>
0

> <ArylAmineAmide_Count>
0

> <BayregionPAH_Count>
0

> <BrambillaExpAmes>
-1

> <BrambillaIndex>
0

> <BrambillaMarketedDrug>
0

> <Hansen>
1

> <HansenExpAmes>
0

> <HansenIndex>
103

> <Kazius>
1

> <KaziusExpAmes>
0

> <KaziusIndex>
1916

> <KregionPAH_Count>
0

> <Molecular_Weight>
104.17071

> <N_nitro_Count>
0

> <Nitrosoamine_Count>
0

> <Polyaromatic_Count>
0

> <SulfurNitrogenMustard_Count>
0

> <UnsubstitutedNbondedtoheteroatom_Count>
0

> <a_b_unsaturated_aldehyde_Count>
0

> <aldehyde_Count>
0

> <aliphaticHalide_Count>
0

> <aromaticNitroso_Count>
0

> <arylAmine_Count>
0

> <azide_Count>
0

> <aziridine_Count>
0

> <azoaromatic_Count>
0

> <diazo_Count>
0

> <epoxide_Count>
0

> <nitrile_Count>
0

> <nitroaromatic_Count>
0

> <triazene_Count>
0

$$$$
Molecule105
  MOLSOFT 08121118112D

  8  8  0  0  0  0  0  0  0  0999 V2000
    2.3383   -1.3500    0.0000 C   0  0  0
    1.2990   -0.7500    0.0000 C   0  0  0
    1.2990    0.7500    0.0000 C   0  0  0
    0.0000    1.5000    0.0000 C   0  0  0
   -1.2990    0.7500    0.0000 C   0  0  0
   -1.2990   -0.7500    0.0000 C   0  0  0
    0.0000   -1.5000    0.0000 C   0  0  0
    0.0000   -2.7000    0.0000 N   0  0  0
  1  2  1
  2  3  2
  3  4  1
  4  5  2
  5  6  1
  6  7  2
  2  7  1
  7  8  1
M  END
> <Name>
Molecule105

> <AcidHalide_Count>
0

> <AliphaticHydroxylAmine_Count>
0

> <AlkylNitrite_Count>
0

> <ArNHMe_Count>
0

> <ArNMe2_Count>
0

> <ArN_CH2_2min_Count>
0

> <AromaticHydroxylAmine_Count>
0

> <AromaticSulfonamide_Count>
0

> <ArylAmineAmide_Count>
0

> <BayregionPAH_Count>
0

> <BrambillaExpAmes>
-1

> <BrambillaIndex>
0

> <BrambillaMarketedDrug>
0

> <Hansen>
1

> <HansenExpAmes>
1

> <HansenIndex>
104

> <Kazius>
1

> <KaziusExpAmes>
1
1

> <KaziusIndex>
1921
2414

> <KregionPAH_Count>
0

> <Molecular_Weight>
107.15306

> <N_nitro_Count>
0

> <Nitrosoamine_Count>
0

> <Polyaromatic_Count>
0

> <SulfurNitrogenMustard_Count>
0

> <UnsubstitutedNbondedtoheteroatom_Count>
0

> <a_b_unsaturated_aldehyde_Count>
0

> <aldehyde_Count>
0

> <aliphaticHalide_Count>
0

> <aromaticNitroso_Count>
0

> <arylAmine_Count>
1

> <azide_Count>
0

> <aziridine_Count>
0

> <azoaromatic_Count>
0

> <diazo_Count>
0

> <epoxide_Count>
0

> <nitrile_Count>
0

> <nitroaromatic_Count>
0

> <triazene_Count>
0

$$$$
Molecule106
  MOLSOFT 08121118112D

 14 16  0  0  0  0  0  0  0  0999 V2000
    0.0000   -2.5190    0.0000 O   0  0  0
    0.0000   -1.3190    0.0000 C   0  0  0
   -1.2274   -0.6045    0.0000 C   0  0  0
   -2.4915   -1.3190    0.0000 C   0  0  0
   -3.7006   -0.6045    0.0000 C   0  0  0
   -3.7006    0.8244    0.0000 C   0  0  0
   -2.4915    1.5389    0.0000 C   0  0  0
   -1.2274    0.8244    0.0000 C   0  0  0
    1.2274    0.8244    0.0000 C   0  0  0
    2.4732    1.5389    0.0000 C   0  0  0
    3.7372    0.8244    0.0000 C   0  0  0
    3.7372   -0.6045    0.0000 C   0  0  0
    2.4732   -1.3190    0.0000 C   0  0  0
    1.2274   -0.6045    0.0000 C   0  0  0
  1  2  2
  2  3  1
  3  4  2
  4  5  1
  5  6  2
  6  7  1
  7  8  2
  3  8  1
  8  9  1
  9 10  2
 10 11  1
 11 12  2
 12 13  1
 13 14  2
  2 14  1
  9 14  1
M  END
> <Name>
Molecule106

> <AcidHalide_Count>
0

> <AliphaticHydroxylAmine_Count>
0

> <AlkylNitrite_Count>
0

> <ArNHMe_Count>
0

> <ArNMe2_Count>
0

> <ArN_CH2_2min_Count>
0

> <AromaticHydroxylAmine_Count>
0

> <AromaticSulfonamide_Count>
0

> <ArylAmineAmide_Count>
0

> <BayregionPAH_Count>
0

> <BrambillaExpAmes>
-1

> <BrambillaIndex>
0

> <BrambillaMarketedDrug>
0

> <Hansen>
1

> <HansenExpAmes>
0

> <HansenIndex>
105

> <Kazius>
1

> <KaziusExpAmes>
0

> <KaziusIndex>
1884

> <KregionPAH_Count>
0

> <Molecular_Weight>
180.20202

> <N_nitro_Count>
0

> <Nitrosoamine_Count>
0

> <Polyaromatic_Count>
1

> <SulfurNitrogenMustard_Count>
0

> <UnsubstitutedNbondedtoheteroatom_Count>
0

> <a_b_unsaturated_aldehyde_Count>
0

> <aldehyde_Count>
0

> <aliphaticHalide_Count>
0

> <aromaticNitroso_Count>
0

> <arylAmine_Count>
0

> <azide_Count>
0

> <aziridine_Count>
0

> <azoaromatic_Count>
0

> <diazo_Count>
0

> <epoxide_Count>
0

> <nitrile_Count>
0

> <nitroaromatic_Count>
0

> <triazene_Count>
0

$$$$
Molecule107
  MOLSOFT 08121118112D

  9 10  0  0  0  0  0  0  0  0999 V2000
   -4.9594    2.6962    0.0000 C   0  0  0
   -4.9594    1.2202    0.0000 C   0  0  0
   -3.9360    0.1771    0.0000 C   0  0  0
   -2.4600    0.1771    0.0000 C   0  0  0
   -1.4170    1.2202    0.0000 C   0  0  3
    0.0000    1.9483    0.0000 O   0  0  0
   -1.4170    2.6962    0.0000 C   0  0  3
   -2.4600    3.7589    0.0000 C   0  0  0
   -3.9360    3.7589    0.0000 C   0  0  0
  1  2  1
  2  3  1
  3  4  1
  5  4  1
  5  6  1
  7  6  1
  5  7  1
  7  8  1
  8  9  1
  1  9  1
M  END
> <Name>
Molecule107

> <AcidHalide_Count>
0

> <AliphaticHydroxylAmine_Count>
0

> <AlkylNitrite_Count>
0

> <ArNHMe_Count>
0

> <ArNMe2_Count>
0

> <ArN_CH2_2min_Count>
0

> <AromaticHydroxylAmine_Count>
0

> <AromaticSulfonamide_Count>
0

> <ArylAmineAmide_Count>
0

> <BayregionPAH_Count>
0

> <BrambillaExpAmes>
-1

> <BrambillaIndex>
0

> <BrambillaMarketedDrug>
0

> <Hansen>
1

> <HansenExpAmes>
0

> <HansenIndex>
106

> <Kazius>
1

> <KaziusExpAmes>
0

> <KaziusIndex>
3036

> <KregionPAH_Count>
0

> <Molecular_Weight>
126.19616

> <N_nitro_Count>
0

> <Nitrosoamine_Count>
0

> <Polyaromatic_Count>
0

> <SulfurNitrogenMustard_Count>
0

> <UnsubstitutedNbondedtoheteroatom_Count>
0

> <a_b_unsaturated_aldehyde_Count>
0

> <aldehyde_Count>
0

> <aliphaticHalide_Count>
0

> <aromaticNitroso_Count>
0

> <arylAmine_Count>
0

> <azide_Count>
0

> <aziridine_Count>
0

> <azoaromatic_Count>
0

> <diazo_Count>
0

> <epoxide_Count>
1

> <nitrile_Count>
0

> <nitroaromatic_Count>
0

> <triazene_Count>
0

$$$$
Molecule108
  MOLSOFT 08121118112D

 22 26  0  0  0  0  0  0  0  0999 V2000
    5.5976    1.3869    0.0000 C   0  0  0
    4.0937    1.3869    0.0000 C   0  0  0
    3.3418    0.0668    0.0000 C   0  0  0
    4.0937   -1.2198    0.0000 C   0  0  0
    5.5976   -1.2198    0.0000 C   0  0  0
    6.3495    0.0668    0.0000 C   0  0  0
    3.3418   -2.5064    0.0000 C   0  0  0
    1.8547   -2.5064    0.0000 C   0  0  0
    1.0861   -1.2198    0.0000 C   0  0  0
   -0.4010   -1.2198    0.0000 N   0  0  0
   -1.1529    0.0668    0.0000 C   0  0  0
   -2.6567    0.0668    0.0000 C   0  0  0
   -3.4087    1.3869    0.0000 C   0  0  0
   -2.6567    2.6735    0.0000 C   0  0  0
   -3.4087    3.9768    0.0000 C   0  0  0
   -2.6567    5.2634    0.0000 C   0  0  0
   -1.1529    5.2634    0.0000 C   0  0  0
   -0.4010    3.9768    0.0000 C   0  0  0
   -1.1529    2.6735    0.0000 C   0  0  0
   -0.4010    1.3869    0.0000 C   0  0  0
    1.0861    1.3869    0.0000 C   0  0  0
    1.8547    0.0668    0.0000 C   0  0  0
  1  2  1
  2  3  1
  3  4  2
  4  5  1
  5  6  2
  1  6  1
  4  7  1
  7  8  2
  8  9  1
  9 10  2
 10 11  1
 11 12  2
 12 13  1
 13 14  2
 14 15  1
 15 16  2
 16 17  1
 17 18  2
 18 19  1
 14 19  1
 19 20  2
 11 20  1
 20 21  1
 21 22  2
  3 22  1
  9 22  1
M  END
> <Name>
Molecule108

> <AcidHalide_Count>
0

> <AliphaticHydroxylAmine_Count>
0

> <AlkylNitrite_Count>
0

> <ArNHMe_Count>
0

> <ArNMe2_Count>
0

> <ArN_CH2_2min_Count>
0

> <AromaticHydroxylAmine_Count>
0

> <AromaticSulfonamide_Count>
0

> <ArylAmineAmide_Count>
0

> <BayregionPAH_Count>
0

> <BrambillaExpAmes>
-1

> <BrambillaIndex>
0

> <BrambillaMarketedDrug>
0

> <Hansen>
1

> <HansenExpAmes>
1

> <HansenIndex>
107

> <Kazius>
1

> <KaziusExpAmes>
1

> <KaziusIndex>
3668

> <KregionPAH_Count>
0

> <Molecular_Weight>
281.3505

> <N_nitro_Count>
0

> <Nitrosoamine_Count>
0

> <Polyaromatic_Count>
2

> <SulfurNitrogenMustard_Count>
0

> <UnsubstitutedNbondedtoheteroatom_Count>
0

> <a_b_unsaturated_aldehyde_Count>
0

> <aldehyde_Count>
0

> <aliphaticHalide_Count>
0

> <aromaticNitroso_Count>
0

> <arylAmine_Count>
0

> <azide_Count>
0

> <aziridine_Count>
0

> <azoaromatic_Count>
0

> <diazo_Count>
0

> <epoxide_Count>
0

> <nitrile_Count>
0

> <nitroaromatic_Count>
0

> <triazene_Count>
0

$$$$
Molecule110
  MOLSOFT 08121118112D

 19 20  0  0  0  0  0  0  0  0999 V2000
   -2.3447   -3.1374    0.0000 C   0  0  0
   -1.3074   -3.7406    0.0000 N   0  0  0
   -1.3115   -4.9406    0.0000 C   0  0  0
   -0.0048   -2.9950    0.0000 C   0  0  0
    1.2926   -3.7495    0.0000 C   0  0  0
    2.5951   -3.0039    0.0000 N   0  0  0
    2.5973   -1.5030    0.0000 C   0  0  0
    1.2990   -0.7500    0.0000 C   0  0  0
    1.2990    0.7500    0.0000 C   0  0  0
    0.0000    1.5000    0.0000 C   0  0  0
   -1.2990    0.7500    0.0000 C   0  0  0
   -1.2990   -0.7500    0.0000 C   0  0  0
    0.0000   -1.5000    0.0000 C   0  0  0
    3.8934   -3.7569    0.0000 C   0  0  0
    5.1961   -3.0132    0.0000 C   0  0  0
    6.4915   -3.7695    0.0000 C   0  0  0
    6.4843   -5.2694    0.0000 C   0  0  0
    5.1817   -6.0132    0.0000 C   0  0  0
    3.8862   -5.2570    0.0000 N   0  0  0
  1  2  1
  2  3  1
  2  4  1
  4  5  1
  5  6  1
  6  7  1
  7  8  1
  8  9  2
  9 10  1
 10 11  2
 11 12  1
 12 13  2
  8 13  1
  6 14  1
 14 15  2
 15 16  1
 16 17  2
 17 18  1
 18 19  2
 14 19  1
M  END
> <Name>
Molecule110

> <AcidHalide_Count>
0

> <AliphaticHydroxylAmine_Count>
0

> <AlkylNitrite_Count>
0

> <ArNHMe_Count>
0

> <ArNMe2_Count>
1

> <ArN_CH2_2min_Count>
1

> <AromaticHydroxylAmine_Count>
0

> <AromaticSulfonamide_Count>
0

> <ArylAmineAmide_Count>
0

> <BayregionPAH_Count>
0

> <BrambillaExpAmes>
0

> <BrambillaIndex>
101

> <BrambillaMarketedDrug>
1

> <Hansen>
1

> <HansenExpAmes>
0

> <HansenIndex>
109

> <Kazius>
0

> <KaziusExpAmes>
-1

> <KaziusIndex>
0

> <KregionPAH_Count>
0

> <Molecular_Weight>
255.35804

> <N_nitro_Count>
0

> <Nitrosoamine_Count>
0

> <Polyaromatic_Count>
0

> <SulfurNitrogenMustard_Count>
0

> <UnsubstitutedNbondedtoheteroatom_Count>
0

> <a_b_unsaturated_aldehyde_Count>
0

> <aldehyde_Count>
0

> <aliphaticHalide_Count>
0

> <aromaticNitroso_Count>
0

> <arylAmine_Count>
0

> <azide_Count>
0

> <aziridine_Count>
0

> <azoaromatic_Count>
0

> <diazo_Count>
0

> <epoxide_Count>
0

> <nitrile_Count>
0

> <nitroaromatic_Count>
0

> <triazene_Count>
0

$$$$
Molecule113
  MOLSOFT 08121118112D

  9  9  0  0  0  0  0  0  0  0999 V2000
    3.6331   -3.6060    0.0000 C   0  0  0
    2.5951   -3.0039    0.0000 C   0  0  0
    2.5973   -1.5031    0.0000 N   0  0  0
    1.2990   -0.7500    0.0000 C   0  0  0
    1.2990    0.7500    0.0000 C   0  0  0
    0.0000    1.5000    0.0000 C   0  0  0
   -1.2990    0.7500    0.0000 C   0  0  0
   -1.2990   -0.7500    0.0000 C   0  0  0
    0.0000   -1.5000    0.0000 C   0  0  0
  1  2  1
  2  3  1
  3  4  1
  4  5  2
  5  6  1
  6  7  2
  7  8  1
  8  9  2
  4  9  1
M  END
> <Name>
Molecule113

> <AcidHalide_Count>
0

> <AliphaticHydroxylAmine_Count>
0

> <AlkylNitrite_Count>
0

> <ArNHMe_Count>
0

> <ArNMe2_Count>
0

> <ArN_CH2_2min_Count>
0

> <AromaticHydroxylAmine_Count>
0

> <AromaticSulfonamide_Count>
0

> <ArylAmineAmide_Count>
0

> <BayregionPAH_Count>
0

> <BrambillaExpAmes>
-1

> <BrambillaIndex>
0

> <BrambillaMarketedDrug>
0

> <Hansen>
1

> <HansenExpAmes>
0

> <HansenIndex>
112

> <Kazius>
1

> <KaziusExpAmes>
0

> <KaziusIndex>
474

> <KregionPAH_Count>
0

> <Molecular_Weight>
121.17964

> <N_nitro_Count>
0

> <Nitrosoamine_Count>
0

> <Polyaromatic_Count>
0

> <SulfurNitrogenMustard_Count>
0

> <UnsubstitutedNbondedtoheteroatom_Count>
0

> <a_b_unsaturated_aldehyde_Count>
0

> <aldehyde_Count>
0

> <aliphaticHalide_Count>
0

> <aromaticNitroso_Count>
0

> <arylAmine_Count>
0

> <azide_Count>
0

> <aziridine_Count>
0

> <azoaromatic_Count>
0

> <diazo_Count>
0

> <epoxide_Count>
0

> <nitrile_Count>
0

> <nitroaromatic_Count>
0

> <triazene_Count>
0

$$$$
Molecule114
  MOLSOFT 08121118112D

 18 19  0  0  0  0  0  0  0  0999 V2000
    2.3383   -1.3500    0.0000 N   0  0  0
    1.2990   -0.7500    0.0000 C   0  0  0
    1.2990    0.7500    0.0000 C   0  0  0
    0.0000    1.5000    0.0000 C   0  0  0
   -1.2990    0.7500    0.0000 C   0  0  0
   -1.2990   -0.7500    0.0000 C   0  0  0
    0.0000   -1.5000    0.0000 C   0  0  0
   -0.0031   -3.0008    0.0000 S   0  0  0
   -1.3039   -3.7494    0.0000 C   0  0  0
   -1.3070   -5.2502    0.0000 C   0  0  0
   -2.6078   -5.9988    0.0000 S   0  0  0
   -2.6109   -7.4996    0.0000 C   0  0  0
   -1.3118   -8.2497    0.0000 C   0  0  0
   -1.3119   -9.7497    0.0000 C   0  0  0
   -2.6109  -10.4997    0.0000 C   0  0  0
   -3.9100   -9.7497    0.0000 C   0  0  0
   -3.9099   -8.2497    0.0000 C   0  0  0
   -4.9492   -7.6497    0.0000 N   0  0  0
  1  2  1
  2  3  2
  3  4  1
  4  5  2
  5  6  1
  6  7  2
  2  7  1
  7  8  1
  8  9  1
  9 10  1
 10 11  1
 11 12  1
 12 13  2
 13 14  1
 14 15  2
 15 16  1
 16 17  2
 12 17  1
 17 18  1
M  END
> <Name>
Molecule114

> <AcidHalide_Count>
0

> <AliphaticHydroxylAmine_Count>
0

> <AlkylNitrite_Count>
0

> <ArNHMe_Count>
0

> <ArNMe2_Count>
0

> <ArN_CH2_2min_Count>
0

> <AromaticHydroxylAmine_Count>
0

> <AromaticSulfonamide_Count>
0

> <ArylAmineAmide_Count>
0

> <BayregionPAH_Count>
0

> <BrambillaExpAmes>
-1

> <BrambillaIndex>
0

> <BrambillaMarketedDrug>
0

> <Hansen>
1

> <HansenExpAmes>
1

> <HansenIndex>
113

> <Kazius>
1

> <KaziusExpAmes>
1

> <KaziusIndex>
356

> <KregionPAH_Count>
0

> <Molecular_Weight>
276.42024

> <N_nitro_Count>
0

> <Nitrosoamine_Count>
0

> <Polyaromatic_Count>
0

> <SulfurNitrogenMustard_Count>
0

> <UnsubstitutedNbondedtoheteroatom_Count>
0

> <a_b_unsaturated_aldehyde_Count>
0

> <aldehyde_Count>
0

> <aliphaticHalide_Count>
0

> <aromaticNitroso_Count>
0

> <arylAmine_Count>
2

> <azide_Count>
0

> <aziridine_Count>
0

> <azoaromatic_Count>
0

> <diazo_Count>
0

> <epoxide_Count>
0

> <nitrile_Count>
0

> <nitroaromatic_Count>
0

> <triazene_Count>
0

$$$$
Molecule116
  MOLSOFT 08121118112D

 11 11  0  0  0  0  0  0  0  0999 V2000
    2.3383   -1.3500    0.0000 N   0  0  0
    1.2990   -0.7500    0.0000 C   0  0  0
    1.2990    0.7500    0.0000 C   0  0  0
    2.3383    1.3500    0.0000 O   0  0  0
    0.0000    1.5000    0.0000 C   0  0  0
   -1.2990    0.7500    0.0000 C   0  0  0
   -1.2990   -0.7500    0.0000 C   0  0  0
    0.0000   -1.5000    0.0000 C   0  0  0
   -0.0031   -3.0008    0.0000 N   0  3  0
   -1.0432   -3.5994    0.0000 O   0  0  0
    1.0351   -3.6026    0.0000 O   0  5  0
  1  2  1
  2  3  2
  3  4  1
  3  5  1
  5  6  2
  6  7  1
  7  8  2
  2  8  1
  8  9  1
  9 10  2
  9 11  1
M  CHG  2   9   1  11  -1
M  END
> <Name>
Molecule116

> <AcidHalide_Count>
0

> <AliphaticHydroxylAmine_Count>
0

> <AlkylNitrite_Count>
0

> <ArNHMe_Count>
0

> <ArNMe2_Count>
0

> <ArN_CH2_2min_Count>
0

> <AromaticHydroxylAmine_Count>
0

> <AromaticSulfonamide_Count>
0

> <ArylAmineAmide_Count>
0

> <BayregionPAH_Count>
0

> <BrambillaExpAmes>
-1

> <BrambillaIndex>
0

> <BrambillaMarketedDrug>
0

> <Hansen>
1

> <HansenExpAmes>
0

> <HansenIndex>
115

> <Kazius>
1

> <KaziusExpAmes>
0

> <KaziusIndex>
478

> <KregionPAH_Count>
0

> <Molecular_Weight>
154.12344

> <N_nitro_Count>
0

> <Nitrosoamine_Count>
0

> <Polyaromatic_Count>
0

> <SulfurNitrogenMustard_Count>
0

> <UnsubstitutedNbondedtoheteroatom_Count>
0

> <a_b_unsaturated_aldehyde_Count>
0

> <aldehyde_Count>
0

> <aliphaticHalide_Count>
0

> <aromaticNitroso_Count>
0

> <arylAmine_Count>
1

> <azide_Count>
0

> <aziridine_Count>
0

> <azoaromatic_Count>
0

> <diazo_Count>
0

> <epoxide_Count>
0

> <nitrile_Count>
0

> <nitroaromatic_Count>
1

> <triazene_Count>
0

$$$$
Molecule119
  MOLSOFT 08121118112D

 12 14  0  0  0  0  0  0  0  0999 V2000
    0.8944    2.4276    0.0000 C   0  0  0
   -0.9674    2.4458    0.0000 C   0  0  0
   -1.2594    0.9674    0.0000 C   0  0  0
   -2.5371    0.2373    0.0000 C   0  0  0
   -2.5371   -1.2229    0.0000 C   0  0  0
   -1.2594   -1.9530    0.0000 C   0  0  0
    0.0000   -1.2229    0.0000 C   0  0  0
    1.2777   -1.9530    0.0000 C   0  0  0
    2.5553   -1.2229    0.0000 C   0  0  0
    2.5553    0.2373    0.0000 C   0  0  0
    1.2777    0.9674    0.0000 C   0  0  0
    0.0000    0.2373    0.0000 C   0  0  0
  1  2  1
  2  3  1
  3  4  2
  4  5  1
  5  6  2
  6  7  1
  7  8  2
  8  9  1
  9 10  2
 10 11  1
  1 11  1
 11 12  2
  3 12  1
  7 12  1
M  END
> <Name>
Molecule119

> <AcidHalide_Count>
0

> <AliphaticHydroxylAmine_Count>
0

> <AlkylNitrite_Count>
0

> <ArNHMe_Count>
0

> <ArNMe2_Count>
0

> <ArN_CH2_2min_Count>
0

> <AromaticHydroxylAmine_Count>
0

> <AromaticSulfonamide_Count>
0

> <ArylAmineAmide_Count>
0

> <BayregionPAH_Count>
0

> <BrambillaExpAmes>
-1

> <BrambillaIndex>
0

> <BrambillaMarketedDrug>
0

> <Hansen>
1

> <HansenExpAmes>
0

> <HansenIndex>
118

> <Kazius>
1

> <KaziusExpAmes>
0

> <KaziusIndex>
2673

> <KregionPAH_Count>
0

> <Molecular_Weight>
154.2078

> <N_nitro_Count>
0

> <Nitrosoamine_Count>
0

> <Polyaromatic_Count>
0

> <SulfurNitrogenMustard_Count>
0

> <UnsubstitutedNbondedtoheteroatom_Count>
0

> <a_b_unsaturated_aldehyde_Count>
0

> <aldehyde_Count>
0

> <aliphaticHalide_Count>
0

> <aromaticNitroso_Count>
0

> <arylAmine_Count>
0

> <azide_Count>
0

> <aziridine_Count>
0

> <azoaromatic_Count>
0

> <diazo_Count>
0

> <epoxide_Count>
0

> <nitrile_Count>
0

> <nitroaromatic_Count>
0

> <triazene_Count>
0

$$$$
Molecule120
  MOLSOFT 08121118112D

 31 33  0  0  0  0  0  0  0  0999 V2000
   -3.5849    8.1344    0.0000 C   0  0  0
   -2.5508    7.5255    0.0000 N   0  0  0
   -1.5067    8.1169    0.0000 C   0  0  0
   -2.5627    6.0247    0.0000 C   0  0  0
   -1.2694    5.2632    0.0000 C   0  0  0
   -1.2813    3.7624    0.0000 C   0  0  0
    0.0120    3.0009    0.0000 N   0  0  0
    0.0000    1.5002    0.0000 C   0  0  0
   -1.2989    0.7501    0.0000 C   0  0  0
   -2.5978    1.5002    0.0000 C   0  0  0
   -3.8968    0.7501    0.0000 C   0  0  0
   -3.8968   -0.7501    0.0000 C   0  0  0
   -2.5978   -1.5002    0.0000 C   0  0  0
   -1.2989   -0.7501    0.0000 C   0  0  0
    0.0000   -1.5002    0.0000 N   0  0  0
    1.2806   -0.7501    0.0000 C   0  0  0
    2.5978   -1.5002    0.0000 C   0  0  0
    3.8968   -0.7501    0.0000 C   0  0  0
    3.8968    0.7501    0.0000 C   0  0  0
    2.5978    1.5002    0.0000 C   0  0  0
    1.2806    0.7501    0.0000 C   0  0  0
    2.6098    3.0009    0.0000 N   0  3  0
    3.6534    3.5933    0.0000 O   0  0  0
    1.5752    3.6089    0.0000 O   0  5  0
    2.6098   -3.0009    0.0000 N   0  0  0
    3.9150   -3.7418    0.0000 C   0  0  0
    3.9270   -5.2425    0.0000 C   0  0  0
    4.9706   -5.8349    0.0000 O   0  0  0
    1.3174   -3.7640    0.0000 C   0  0  0
    1.3310   -5.2648    0.0000 C   0  0  0
    0.2977   -5.8748    0.0000 O   0  0  0
  1  2  1
  2  3  1
  2  4  1
  4  5  1
  5  6  1
  6  7  1
  7  8  1
  8  9  2
  9 10  1
 10 11  2
 11 12  1
 12 13  2
 13 14  1
  9 14  1
 14 15  2
 15 16  1
 16 17  2
 17 18  1
 18 19  2
 19 20  1
 20 21  2
  8 21  1
 16 21  1
 20 22  1
 22 23  2
 22 24  1
 17 25  1
 25 26  1
 26 27  1
 27 28  1
 25 29  1
 29 30  1
 30 31  1
M  CHG  2  22   1  24  -1
M  END
> <Name>
Molecule120

> <AcidHalide_Count>
0

> <AliphaticHydroxylAmine_Count>
0

> <AlkylNitrite_Count>
0

> <ArNHMe_Count>
0

> <ArNMe2_Count>
1

> <ArN_CH2_2min_Count>
1

> <AromaticHydroxylAmine_Count>
0

> <AromaticSulfonamide_Count>
0

> <ArylAmineAmide_Count>
0

> <BayregionPAH_Count>
0

> <BrambillaExpAmes>
-1

> <BrambillaIndex>
0

> <BrambillaMarketedDrug>
0

> <Hansen>
1

> <HansenExpAmes>
1

> <HansenIndex>
119

> <Kazius>
1

> <KaziusExpAmes>
1

> <KaziusIndex>
3454

> <KregionPAH_Count>
0

> <Molecular_Weight>
427.49675

> <N_nitro_Count>
0

> <Nitrosoamine_Count>
0

> <Polyaromatic_Count>
1

> <SulfurNitrogenMustard_Count>
0

> <UnsubstitutedNbondedtoheteroatom_Count>
0

> <a_b_unsaturated_aldehyde_Count>
0

> <aldehyde_Count>
0

> <aliphaticHalide_Count>
0

> <aromaticNitroso_Count>
0

> <arylAmine_Count>
0

> <azide_Count>
0

> <aziridine_Count>
0

> <azoaromatic_Count>
0

> <diazo_Count>
0

> <epoxide_Count>
0

> <nitrile_Count>
0

> <nitroaromatic_Count>
1

> <triazene_Count>
0

$$$$
Molecule121
  MOLSOFT 08121118112D

 13 13  0  0  0  0  0  0  0  0999 V2000
    4.9292   -5.8600    0.0000 C   0  0  0
    3.8912   -5.2578    0.0000 C   0  0  0
    3.8933   -3.7570    0.0000 C   0  0  0
    2.5951   -3.0039    0.0000 C   0  0  0
    2.5973   -1.5031    0.0000 O   0  0  0
    1.2990   -0.7500    0.0000 C   0  0  0
    1.2990    0.7500    0.0000 C   0  0  0
    0.0000    1.5000    0.0000 C   0  0  0
   -1.2990    0.7500    0.0000 C   0  0  0
   -1.2990   -0.7500    0.0000 C   0  0  0
    0.0000   -1.5000    0.0000 C   0  0  0
[truncated: 13,258,060 more chars]
